# Supplementary material for: Implementing in-situ self-organizing maps with memristor crossbar arrays for data mining and optimization
Source: Nat Commun. 2022 Apr 28;13:2289. doi: 10.1038/s41467-022-29411-4 (PMC9051161; doi:10.1038/s41467-022-29411-4)
Supplement: Supplementary file 3 — Source data [file 41467_2022_29411_MOESM3_ESM.zip]

Archive with 15 entries (10 files):
- Supplementary data/
- Supplementary data/fig.1/
- Supplementary data/fig.1/device_fig.1b.xlsx
- Supplementary data/fig.3/
- Supplementary data/fig.3/conductance_map.xlsx
- Supplementary data/fig.3/fig3b.xlsx
- Supplementary data/fig.3/fig3c.xlsx
- Supplementary data/fig.3/fig3e.xlsx
- Supplementary data/fig.4/
- Supplementary data/fig.4/comductance map.xlsx
- Supplementary data/fig.4/fig.4d.xlsx
- Supplementary data/SI/
- Supplementary data/SI/figS3 result of IRIS.xlsx
- Supplementary data/SI/figS9.xlsx
- Supplementary data/SI/~$figS9.xlsx
