# Supplementary material for: Implementing in-situ self-organizing maps with memristor crossbar arrays for data mining and optimization
Source: Nat Commun. 2022 Apr 28;13:2289. doi: 10.1038/s41467-022-29411-4 (PMC9051161; doi:10.1038/s41467-022-29411-4)
Supplement: Supplementary file 3 — Source data [file 41467_2022_29411_MOESM3_ESM.zip › Supplementary data/fig.1/device_fig.1b.xlsx]

## Sheet: 7_9_2020 10_01_55 AMreset_2_10c
Setup title	reset
Classic test name	I/V Sweep
Device ID	2
Count	10
V1	I	R
0	1.97726e-08	0
-0.0065	4.3261e-06	1502.51
-0.013	8.7501e-06	1485.7
-0.0195	1.319e-05	1478.39
-0.026	1.758e-05	1478.95
-0.0325	2.1978e-05	1478.75
-0.039	2.6398e-05	1477.38
-0.0455	3.0864e-05	1474.21
-0.052	3.5234e-05	1475.85
-0.0585	3.9638e-05	1475.86
-0.065	4.4054e-05	1475.46
-0.0715	4.8558e-05	1472.47
-0.078	5.3e-05	1471.7
-0.0845	5.7464e-05	1470.49
-0.091	6.1912e-05	1469.83
-0.0975	6.6374e-05	1468.95
-0.104	7.0956e-05	1465.7
-0.1105	7.5436e-05	1464.82
-0.117	7.9956e-05	1463.3
-0.1235	8.4428e-05	1462.78
-0.13	8.9138e-05	1458.41
-0.1365	9.3656e-05	1457.46
-0.143	9.8286e-05	1454.94
-0.1495	0.000102872	1453.26
-0.156	0.000107422	1452.22
-0.1625	0.000112116	1449.39
-0.169	0.00011672	1447.91
-0.1755	0.0001213	1446.83
-0.182	0.00012612	1443.07
-0.1885	0.00013084	1440.69
-0.195	0.0001355	1439.11
-0.2015	0.00014024	1436.82
-0.208	0.00014494	1435.08
-0.2145	0.00014974	1432.48
-0.221	0.0001545	1430.42
-0.2275	0.00015936	1427.59
-0.234	0.00016418	1425.26
-0.2405	0.00016912	1422.07
-0.247	0.00017398	1419.7
-0.2535	0.00017888	1417.15
-0.26	0.00018374	1415.04
-0.2665	0.00018896	1410.35
-0.273	0.00019398	1407.36
-0.2795	0.00019868	1406.78
-0.286	0.0002035	1405.41
-0.2925	0.00020852	1402.74
-0.299	0.0002137	1399.16
-0.3055	0.00021876	1396.51
-0.312	0.0002237	1394.73
-0.3185	0.00022898	1390.95
-0.325	0.00023406	1388.53
-0.3315	0.00023928	1385.41
-0.338	0.00024446	1382.64
-0.3445	0.00024962	1380.1
-0.351	0.00025488	1377.12
-0.3575	0.00026002	1374.89
-0.364	0.00026552	1370.89
-0.3705	0.00027084	1367.97
-0.377	0.00027614	1365.25
-0.3835	0.00028162	1361.76
-0.39	0.00028692	1359.26
-0.3965	0.0002921	1357.41
-0.403	0.00029744	1354.9
-0.4095	0.00030294	1351.75
-0.416	0.0003081	1350.21
-0.4225	0.00031462	1342.89
-0.429	0.00031986	1341.21
-0.4355	0.00032568	1337.2
-0.442	0.00033108	1335.02
-0.4485	0.00033634	1333.47
-0.455	0.00034206	1330.18
-0.4615	0.00034752	1327.98
-0.468	0.00035264	1327.13
-0.4745	0.00035914	1321.21
-0.481	0.0003639	1321.79
-0.4875	0.0003699	1317.92
-0.494	0.00037662	1311.67
-0.5005	0.00038202	1310.14
-0.507	0.0003882	1306.03
-0.5135	0.0003933	1305.62
-0.52	0.00039964	1301.17
-0.5265	0.00040634	1295.71
-0.533	0.00041114	1296.4
-0.5395	0.00041748	1292.28
-0.546	0.00042316	1290.29
-0.5525	0.00042858	1289.14
-0.559	0.0004331	1290.69
-0.5655	0.00043966	1286.22
-0.572	0.0004439	1288.58
-0.5785	0.00045148	1281.34
-0.585	0.00045572	1283.68
-0.5915	0.00045946	1287.38
-0.598	0.00046588	1283.59
-0.6045	0.00046846	1290.4
-0.611	0.00047082	1297.74
-0.6175	0.0004709	1311.32
-0.624	0.00047132	1323.94
-0.6305	0.00047472	1328.15
-0.637	0.00047498	1341.11
-0.6435	0.00047742	1347.87
-0.65	0.00047194	1377.29
-0.6565	0.0004722	1390.3
-0.663	0.00047028	1409.8
-0.6695	0.00046134	1451.21
-0.676	0.00045576	1483.24
-0.6825	0.00044874	1520.93
-0.689	0.0004372	1575.94
-0.6955	0.00044214	1573.03
-0.702	0.00042994	1632.79
-0.7085	0.00041882	1691.66
-0.715	0.0004066	1758.48
-0.7215	0.0004033	1788.99
-0.728	0.00040944	1778.04
-0.7345	0.00040904	1795.67
-0.741	0.00040246	1841.18
-0.7475	0.00039534	1890.78
-0.754	0.00039646	1901.83
-0.7605	0.00039932	1904.49
-0.767	0.0003964	1934.91
-0.7735	0.00039864	1940.35
-0.78	0.00039172	1991.22
-0.7865	0.00039416	1995.38
-0.793	0.00038366	2066.93
-0.7995	0.00038172	2094.47
-0.806	0.00038248	2107.3
-0.8125	0.00037804	2149.24
-0.819	0.00036888	2220.23
-0.8255	0.00037414	2206.39
-0.832	0.00037954	2192.13
-0.8385	0.0003605	2325.94
-0.845	0.00036472	2316.85
-0.8515	0.00035484	2399.67
-0.858	0.00035912	2389.17
-0.8645	0.0003501	2469.29
-0.871	0.00031674	2749.89
-0.8775	0.00033606	2611.14
-0.884	0.00032624	2709.66
-0.8905	0.00032622	2729.75
-0.897	0.00032248	2781.57
-0.9035	0.00031918	2830.69
-0.91	0.00029972	3036.17
-0.9165	0.00030304	3024.35
-0.923	0.0003008	3068.48
-0.9295	0.00022946	4050.81
-0.936	0.00021024	4452.05
-0.9425	0.0001843	5113.94
-0.949	0.00018664	5084.65
-0.9555	0.0001912	4997.38
-0.962	0.00018668	5153.2
-0.9685	0.00019344	5006.72
-0.975	0.00019742	4938.71
-0.9815	0.0002017	4866.14
-0.988	0.00020116	4911.51
-0.9945	0.0001946	5110.48
-1.001	0.00019822	5049.94
-1.0075	0.00020886	4823.81
-1.014	0.000234	4333.33
-1.0205	0.000133	7672.93
-1.027	8.147e-05	12605.9
-1.0335	8.1442e-05	12690
-1.04	8.3044e-05	12523.5
-1.0465	8.7692e-05	11933.8
-1.053	8.679e-05	12132.7
-1.0595	9.0848e-05	11662.3
-1.066	9.219e-05	11563.1
-1.0725	9.2856e-05	11550.1
-1.079	9.3524e-05	11537.1
-1.0855	8.851e-05	12264.2
-1.092	8.7632e-05	12461.2
-1.0985	9.3798e-05	11711.3
-1.105	9.5618e-05	11556.4
-1.1115	8.7676e-05	12677.4
-1.118	9.1558e-05	12210.8
-1.1245	9.4384e-05	11914.1
-1.131	9.8738e-05	11454.6
-1.1375	8.5894e-05	13243.1
-1.144	9.7076e-05	11784.6
-1.1505	8.9326e-05	12879.8
-1.157	9.7064e-05	11920
-1.1635	9.6392e-05	12070.5
-1.17	9.6762e-05	12091.5
-1.1765	8.8268e-05	13328.7
-1.183	9.5992e-05	12323.9
-1.1895	8.3104e-05	14313.4
-1.196	8.6518e-05	13823.7
-1.2025	9.0456e-05	13293.8
-1.209	9.3986e-05	12863.6
-1.2155	8.2656e-05	14705.5
-1.222	8.0176e-05	15241.5
-1.2285	8.7342e-05	14065.4
-1.235	9.8162e-05	12581.2
-1.2415	8.3876e-05	14801.6
-1.248	8.8236e-05	14143.9
-1.2545	8.7606e-05	14319.8
-1.261	9.4856e-05	13293.8
-1.2675	9.4604e-05	13398
-1.274	9.452e-05	13478.6
-1.2805	9.9476e-05	12872.5
-1.287	9.4072e-05	13681
-1.2935	0.00023546	5493.5
-1.3	0.0002168	5996.31
-1.3	0.00020838	6238.6
-1.2935	0.00018644	6937.89
-1.287	0.00017024	7559.92
-1.2805	0.0001762	7267.31
-1.274	0.00018266	6974.71
-1.2675	0.00017406	7281.97
-1.261	0.00017282	7296.61
-1.2545	0.00015908	7885.97
-1.248	0.00015992	7803.9
-1.2415	0.00017402	7134.24
-1.235	0.00015718	7857.23
-1.2285	0.00015962	7696.4
-1.222	0.00015694	7786.42
-1.2155	0.0001482	8201.75
-1.209	0.00015146	7982.31
-1.2025	0.00014532	8274.84
-1.196	0.00014366	8325.21
-1.1895	0.00013582	8757.91
-1.183	0.00014584	8111.63
-1.1765	0.00012914	9110.27
-1.17	0.00013162	8889.23
-1.1635	0.00013206	8810.39
-1.157	0.00013038	8874.06
-1.1505	0.00012354	9312.77
-1.144	0.00012258	9332.68
-1.1375	0.0001225	9285.71
-1.131	0.0001241	9113.62
-1.1245	0.00011932	9424.24
-1.118	0.00011576	9657.91
-1.1115	0.00011182	9940.08
-1.105	0.00011434	9664.16
-1.0985	0.00011382	9651.2
-1.092	0.0001115	9793.72
-1.0855	0.00011246	9652.32
-1.079	0.00010864	9931.89
-1.0725	0.00010576	10140.9
-1.066	0.00010642	10016.9
-1.0595	0.0001064	9957.71
-1.053	0.00010236	10287.2
-1.0465	0.00010042	10421.2
-1.04	9.7656e-05	10649.6
-1.0335	9.911e-05	10427.8
-1.027	0.000100386	10230.5
-1.0205	9.966e-05	10239.8
-1.014	0.00010232	9910.09
-1.0075	9.6922e-05	10395
-1.001	9.4872e-05	10551.1
-0.9945	9.5146e-05	10452.4
-0.988	9.0224e-05	10950.5
-0.9815	8.795e-05	11159.7
-0.975	8.6926e-05	11216.4
-0.9685	8.8322e-05	10965.6
-0.962	8.6404e-05	11133.7
-0.9555	8.5634e-05	11158
-0.949	8.1894e-05	11588.2
-0.9425	8.0754e-05	11671.2
-0.936	7.9184e-05	11820.6
-0.9295	8.1306e-05	11432.1
-0.923	8.1184e-05	11369.2
-0.9165	8.0212e-05	11426
-0.91	7.923e-05	11485.5
-0.9035	7.8228e-05	11549.6
-0.897	7.772e-05	11541.4
-0.8905	7.6834e-05	11589.9
-0.884	7.6076e-05	11620
-0.8775	7.473e-05	11742.3
-0.871	7.318e-05	11902.2
-0.8645	7.2786e-05	11877.3
-0.858	7.1198e-05	12050.9
-0.8515	7.1688e-05	11877.9
-0.845	6.9976e-05	12075.6
-0.8385	6.8912e-05	12167.7
-0.832	6.8262e-05	12188.3
-0.8255	6.6852e-05	12348.2
-0.819	6.619e-05	12373.5
-0.8125	6.5374e-05	12428.5
-0.806	6.4624e-05	12472.1
-0.7995	6.3648e-05	12561.3
-0.793	6.2614e-05	12664.9
-0.7865	6.1864e-05	12713.4
-0.78	6.0258e-05	12944.3
-0.7735	5.8366e-05	13252.6
-0.767	5.7454e-05	13349.8
-0.7605	5.6726e-05	13406.6
-0.754	5.541e-05	13607.7
-0.7475	5.582e-05	13391.3
-0.741	5.4372e-05	13628.3
-0.7345	5.3658e-05	13688.5
-0.728	5.285e-05	13774.8
-0.7215	5.221e-05	13819.2
-0.715	5.287e-05	13523.7
-0.7085	5.2116e-05	13594.7
-0.702	5.1364e-05	13667.2
-0.6955	5.0624e-05	13738.5
-0.689	4.9884e-05	13812
-0.6825	4.9132e-05	13891.2
-0.676	4.8416e-05	13962.3
-0.6695	4.7096e-05	14215.6
-0.663	4.6416e-05	14283.9
-0.6565	4.5694e-05	14367.3
-0.65	4.5192e-05	14383.1
-0.6435	4.5044e-05	14286
-0.637	4.4406e-05	14344.9
-0.6305	4.372e-05	14421.3
-0.624	4.3064e-05	14490.1
-0.6175	4.2496e-05	14530.8
-0.611	4.0988e-05	14906.8
-0.6045	3.9058e-05	15477
-0.598	3.838e-05	15581
-0.5915	3.7804e-05	15646.5
-0.585	3.7258e-05	15701.3
-0.5785	3.6608e-05	15802.6
-0.572	3.5988e-05	15894.2
-0.5655	3.549e-05	15934.1
-0.559	3.4942e-05	15997.9
-0.5525	3.435e-05	16084.4
-0.546	3.3908e-05	16102.4
-0.5395	3.324e-05	16230.4
-0.533	3.314e-05	16083.3
-0.5265	3.2304e-05	16298.3
-0.52	3.3282e-05	15624.1
-0.5135	3.2802e-05	15654.5
-0.507	3.2142e-05	15773.8
-0.5005	3.153e-05	15873.8
-0.494	3.091e-05	15981.9
-0.4875	3.0374e-05	16049.9
-0.481	2.9904e-05	16084.8
-0.4745	2.9626e-05	16016.3
-0.468	2.8882e-05	16203.9
-0.4615	2.8306e-05	16304
-0.455	2.7832e-05	16348.1
-0.4485	2.7186e-05	16497.5
-0.442	2.6718e-05	16543.2
-0.4355	2.6278e-05	16572.8
-0.429	2.573e-05	16673.1
-0.4225	2.5064e-05	16856.8
-0.416	2.4574e-05	16928.5
-0.4095	2.4144e-05	16960.7
-0.403	2.3424e-05	17204.6
-0.3965	2.293e-05	17291.8
-0.39	2.2634e-05	17230.7
-0.3835	2.195e-05	17471.5
-0.377	2.1434e-05	17588.9
-0.3705	2.0936e-05	17696.8
-0.364	2.0584e-05	17683.6
-0.3575	1.9744e-05	18106.8
-0.351	1.9556e-05	17948.5
-0.3445	1.9122e-05	18015.9
-0.338	1.8256e-05	18514.5
-0.3315	1.7996e-05	18420.8
-0.325	1.7586e-05	18480.6
-0.3185	1.7102e-05	18623.6
-0.312	1.6678e-05	18707.3
-0.3055	1.6264e-05	18783.8
-0.299	1.5792e-05	18933.6
-0.2925	1.5618e-05	18728.4
-0.286	1.5182e-05	18838.1
-0.2795	1.4796e-05	18890.2
-0.273	1.4136e-05	19312.4
-0.2665	1.358e-05	19624.4
-0.26	1.34e-05	19403
-0.2535	1.2994e-05	19509
-0.247	1.2534e-05	19706.4
-0.2405	1.2288e-05	19571.9
-0.234	1.1742e-05	19928.5
-0.2275	1.121e-05	20294.4
-0.221	1.1032e-05	20032.6
-0.2145	1.0382e-05	20660.8
-0.208	1.0088e-05	20618.6
-0.2015	9.8466e-06	20463.9
-0.195	9.5043e-06	20517
-0.1885	9.1637e-06	20570.3
-0.182	8.7968e-06	20689.3
-0.1755	8.3971e-06	20900.1
-0.169	7.8849e-06	21433.4
-0.1625	7.5174e-06	21616.5
-0.156	7.2548e-06	21503
-0.1495	6.9003e-06	21665.7
-0.143	6.5753e-06	21748.1
-0.1365	6.3499e-06	21496.4
-0.13	5.8979e-06	22041.7
-0.1235	5.5967e-06	22066.6
-0.117	5.3396e-06	21911.8
-0.1105	4.9359e-06	22387
-0.104	4.6912e-06	22169.2
-0.0975	4.3586e-06	22369.6
-0.091	4.0475e-06	22483
-0.0845	3.7044e-06	22810.7
-0.078	3.4168e-06	22828.4
-0.0715	3.1666e-06	22579.4
-0.065	2.8537e-06	22777.4
-0.0585	2.5671e-06	22788.4
-0.052	2.261e-06	22998.7
-0.0455	1.9576e-06	23242.7
-0.039	1.6696e-06	23358.9
-0.0325	1.3713e-06	23700.1
-0.026	1.0928e-06	23792.1
-0.0195	8.9876e-07	21696.6
-0.013	5.9594e-07	21814.3
-0.0065	2.9456e-07	22066.8
0	1.14997e-09	0
Setup title	set
Classic test name	I/V Sweep
Device ID	2
Count	10
V1	I	R
0	9.8882e-10	0
0.0075	2.4778e-07	30268.8
0.015	4.9154e-07	30516.3
0.0225	7.3376e-07	30664
0.03	9.8832e-07	30354.5
0.0375	1.2355e-06	30352.1
0.045	1.4891e-06	30219.6
0.0525	1.7479e-06	30036
0.06	1.9984e-06	30024
0.0675	2.259e-06	29880.5
0.075	2.517e-06	29797.4
0.0825	2.7771e-06	29707.2
0.09	3.0528e-06	29481.1
0.0975	3.318e-06	29385.2
0.105	3.5866e-06	29275.6
0.1125	3.8647e-06	29109.6
0.12	4.1526e-06	28897.6
0.1275	4.4204e-06	28843.5
0.135	4.7139e-06	28638.7
0.1425	5.0006e-06	28496.6
0.15	5.299e-06	28307.2
0.1575	5.5406e-06	28426.5
0.165	5.811e-06	28394.4
0.1725	7.1227e-06	24218.3
0.18	7.822e-06	23012
0.1875	8.2535e-06	22717.6
0.195	8.8044e-06	22148
0.2025	9.2207e-06	21961.5
0.21	9.6363e-06	21792.6
0.2175	1.00264e-05	21692.7
0.225	1.02984e-05	21848.1
0.2325	1.04383e-05	22273.7
0.24	1.08294e-05	22161.9
0.2475	1.12403e-05	22019
0.255	1.0272e-05	24824.8
0.2625	1.0716e-05	24496.1
0.27	1.1058e-05	24416.7
0.2775	1.1578e-05	23967.9
0.285	1.2164e-05	23429.8
0.2925	1.2976e-05	22541.6
0.3	1.3048e-05	22992
0.3075	1.3414e-05	22923.8
0.315	1.3828e-05	22779.9
0.3225	1.4264e-05	22609.4
0.33	1.4682e-05	22476.5
0.3375	1.5116e-05	22327.3
0.345	1.5016e-05	22975.5
0.3525	1.5604e-05	22590.4
0.36	1.696e-05	21226.4
0.3675	1.677e-05	21914.1
0.375	2.5884e-05	14487.7
0.3825	2.6432e-05	14471.1
0.39	3.059e-05	12749.3
0.3975	3.263e-05	12182
0.405	3.2994e-05	12275
0.4125	3.6724e-05	11232.4
0.42	3.5938e-05	11686.8
0.4275	3.7002e-05	11553.4
0.435	3.851e-05	11295.8
0.4425	4.131e-05	10711.7
0.45	3.4754e-05	12948.1
0.4575	3.3972e-05	13467
0.465	4.3944e-05	10581.6
0.4725	3.9244e-05	12040.1
0.48	3.8066e-05	12609.7
0.4875	4.4636e-05	10921.7
0.495	5.184e-05	9548.61
0.5025	5.2628e-05	9548.15
0.51	5.5728e-05	9151.59
0.5175	5.2574e-05	9843.27
0.525	5.6688e-05	9261.22
0.5325	5.2034e-05	10233.7
0.54	6.606e-05	8174.39
0.5475	5.9182e-05	9251.12
0.555	5.646e-05	9829.97
0.5625	3.6554e-05	15388.2
0.57	3.843e-05	14832.2
0.5775	3.6404e-05	15863.6
0.585	3.7866e-05	15449.2
0.5925	3.7788e-05	15679.6
0.6	4.0734e-05	14729.7
0.6075	4.1906e-05	14496.7
0.615	4.479e-05	13730.7
0.6225	4.5784e-05	13596.5
0.63	4.716e-05	13358.8
0.6375	0.0003267	1951.33
0.645	0.0003531	1826.68
0.6525	0.0003879	1682.13
0.66	0.000428	1542.06
0.6675	0.00045784	1457.93
0.675	0.00050006	1349.84
0.6825	0.00050002	1364.95
0.69	0.00050006	1379.83
0.6975	0.00050006	1394.83
0.705	0.00050002	1409.94
0.7125	0.00050004	1424.89
0.72	0.00050006	1439.83
0.7275	0.00050006	1454.83
0.735	0.00050002	1469.94
0.7425	0.00050006	1484.82
0.75	0.00050002	1499.94
0.7575	0.00050002	1514.94
0.765	0.0005	1530
0.7725	0.00050006	1544.81
0.78	0.00050004	1559.88
0.7875	0.00050002	1574.94
0.795	0.00050002	1589.94
0.8025	0.0005	1605
0.81	0.00050002	1619.94
0.8175	0.00050002	1634.93
0.825	0.00050002	1649.93
0.8325	0.00050002	1664.93
0.84	0.00050002	1679.93
0.8475	0.0005	1695
0.855	0.00050002	1709.93
0.8625	0.00050004	1724.86
0.87	0.00050002	1739.93
0.8775	0.00050004	1754.86
0.885	0.0005	1770
0.8925	0.00050002	1784.93
0.9	0.00050002	1799.93
0.9075	0.00050002	1814.93
0.915	0.00050006	1829.78
0.9225	0.00050004	1844.85
0.93	0.00050004	1859.85
0.9375	0.00050002	1874.93
0.945	0.00050002	1889.92
0.9525	0.00050006	1904.77
0.96	0.00050006	1919.77
0.9675	0.00050006	1934.77
0.975	0.0005	1950
0.9825	0.00050002	1964.92
0.99	0.00050006	1979.76
0.9975	0.00050004	1994.84
1.005	0.00050002	2009.92
1.0125	0.00050002	2024.92
1.02	0.00050002	2039.92
1.0275	0.00050004	2054.84
1.035	0.00050006	2069.75
1.0425	0.00050002	2084.92
1.05	0.00050004	2099.83
1.0575	0.00050004	2114.83
1.065	0.00050002	2129.91
1.0725	0.00050002	2144.91
1.08	0.00050004	2159.83
1.0875	0.00050002	2174.91
1.095	0.00050006	2189.74
1.1025	0.00050002	2204.91
1.11	0.00050002	2219.91
1.1175	0.00050002	2234.91
1.125	0.00050004	2249.82
1.1325	0.00050002	2264.91
1.14	0.00050002	2279.91
1.1475	0.00050004	2294.82
1.155	0.0005	2310
1.1625	0.00050004	2324.81
1.17	0.00050002	2339.91
1.1775	0.00050006	2354.72
1.185	0.00050004	2369.81
1.1925	0.00050002	2384.9
1.2	0.00050002	2399.9
1.2075	0.00050006	2414.71
1.215	0.00050002	2429.9
1.2225	0.0005	2445
1.23	0.00050002	2459.9
1.2375	0.00050002	2474.9
1.245	0.00050002	2489.9
1.2525	0.0005	2505
1.26	0.00050002	2519.9
1.2675	0.00050002	2534.9
1.275	0.00050004	2549.8
1.2825	0.00050002	2564.9
1.29	0.0005	2580
1.2975	0.00050002	2594.9
1.305	0.00050002	2609.9
1.3125	0.00050004	2624.79
1.32	0.00050002	2639.89
1.3275	0.00050004	2654.79
1.335	0.00050004	2669.79
1.3425	0.00050006	2684.68
1.35	0.00050002	2699.89
1.3575	0.00050006	2714.67
1.365	0.00050004	2729.78
1.3725	0.00050002	2744.89
1.38	0.00050002	2759.89
1.3875	0.00050004	2774.78
1.395	0.00050002	2789.89
1.4025	0.00050004	2804.78
1.41	0.00050004	2819.77
1.4175	0.00050004	2834.77
1.425	0.00050002	2849.89
1.4325	0.00050002	2864.89
1.44	0.00050002	2879.88
1.4475	0.00050002	2894.88
1.455	0.0005	2910
1.4625	0.00050002	2924.88
1.47	0.00050002	2939.88
1.4775	0.00050002	2954.88
1.485	0.00050004	2969.76
1.4925	0.00050006	2984.64
1.5	0.00050002	2999.88
1.5	0.00050002	2999.88
1.4925	0.00050004	2984.76
1.485	0.00050002	2969.88
1.4775	0.00050002	2954.88
1.47	0.00050004	2939.76
1.4625	0.00050004	2924.77
1.455	0.00050002	2909.88
1.4475	0.00050004	2894.77
1.44	0.00050004	2879.77
1.4325	0.00050002	2864.89
1.425	0.00050002	2849.89
1.4175	0.00050002	2834.89
1.41	0.00050004	2819.77
1.4025	0.00050006	2804.66
1.395	0.00050004	2789.78
1.3875	0.00050004	2774.78
1.38	0.00050002	2759.89
1.3725	0.00050004	2744.78
1.365	0.00050002	2729.89
1.3575	0.00050002	2714.89
1.35	0.00050002	2699.89
1.3425	0.00050002	2684.89
1.335	0.00050004	2669.79
1.3275	0.0005	2655
1.32	0.00050002	2639.89
1.3125	0.00050004	2624.79
1.305	0.0005	2610
1.2975	0.00050004	2594.79
1.29	0.00050002	2579.9
1.2825	0.00050002	2564.9
1.275	0.00050002	2549.9
1.2675	0.00050002	2534.9
1.26	0.00050002	2519.9
1.2525	0.00050004	2504.8
1.245	0.00050004	2489.8
1.2375	0.00050004	2474.8
1.23	0.00050002	2459.9
1.2225	0.00050004	2444.8
1.215	0.00050002	2429.9
1.2075	0.00050002	2414.9
1.2	0.00050002	2399.9
1.1925	0.00050004	2384.81
1.185	0.00050002	2369.91
1.1775	0.00050002	2354.91
1.17	0.00050002	2339.91
1.1625	0.00050004	2324.81
1.155	0.00050006	2309.72
1.1475	0.00050002	2294.91
1.14	0.00050006	2279.73
1.1325	0.00050004	2264.82
1.125	0.00050006	2249.73
1.1175	0.00050002	2234.91
1.11	0.00050002	2219.91
1.1025	0.00050002	2204.91
1.095	0.00050004	2189.82
1.0875	0.00050004	2174.83
1.08	0.00050002	2159.91
1.0725	0.00050002	2144.91
1.065	0.00050002	2129.91
1.0575	0.00050004	2114.83
1.05	0.00050002	2099.92
1.0425	0.00050002	2084.92
1.035	0.00050002	2069.92
1.0275	0.00050002	2054.92
1.02	0.00050002	2039.92
1.0125	0.00050004	2024.84
1.005	0.00050002	2009.92
0.9975	0.0005	1995
0.99	0.0005	1980
0.9825	0.00050002	1964.92
0.975	0.00050002	1949.92
0.9675	0.00050004	1934.85
0.96	0.00050004	1919.85
0.9525	0.00050002	1904.92
0.945	0.0005	1890
0.9375	0.00050004	1874.85
0.93	0.00050004	1859.85
0.9225	0.00050002	1844.93
0.915	0.00050004	1829.85
0.9075	0.00050002	1814.93
0.9	0.00050002	1799.93
0.8925	0.00050004	1784.86
0.885	0.00050006	1769.79
0.8775	0.00050002	1754.93
0.87	0.00050002	1739.93
0.8625	0.00050002	1724.93
0.855	0.00050002	1709.93
0.8475	0.00050006	1694.8
0.84	0.00050004	1679.87
0.8325	0.00050002	1664.93
0.825	0.00050006	1649.8
0.8175	0.0005	1635
0.81	0.00050004	1619.87
0.8025	0.00050002	1604.94
0.795	0.00050002	1589.94
0.7875	0.00050004	1574.87
0.78	0.00050002	1559.94
0.7725	0.00050002	1544.94
0.765	0.0005	1530
0.7575	0.00050006	1514.82
0.75	0.00050002	1499.94
0.7425	0.00050006	1484.82
0.735	0.00050002	1469.94
0.7275	0.00050002	1454.94
0.72	0.00050002	1439.94
0.7125	0.00050004	1424.89
0.705	0.00050002	1409.94
0.6975	0.00050006	1394.83
0.69	0.00050002	1379.94
0.6825	0.00050004	1364.89
0.675	0.00050002	1349.95
0.6675	0.00050002	1334.95
0.66	0.0005	1320
0.6525	0.0005	1305
0.645	0.00050002	1289.95
0.6375	0.00050002	1274.95
0.63	0.00050004	1259.9
0.6225	0.00050002	1244.95
0.615	0.0005	1230
0.6075	0.00049158	1235.81
0.6	0.00048384	1240.08
0.5925	0.0004769	1242.4
0.585	0.00046906	1247.18
0.5775	0.0004623	1249.19
0.57	0.0004551	1252.47
0.5625	0.00044794	1255.75
0.555	0.0004398	1261.94
0.5475	0.00043294	1264.61
0.54	0.00042586	1268.02
0.5325	0.0004184	1272.71
0.525	0.00041188	1274.64
0.5175	0.00040434	1279.86
0.51	0.00039804	1281.28
0.5025	0.00039056	1286.61
0.495	0.0003835	1290.74
0.4875	0.00037594	1296.75
0.48	0.00037	1297.3
0.4725	0.0003629	1302.01
0.465	0.0003562	1305.45
0.4575	0.00034906	1310.66
0.45	0.00034274	1312.95
0.4425	0.00033604	1316.81
0.435	0.00032954	1320.02
0.4275	0.00032298	1323.61
0.42	0.00031618	1328.36
0.4125	0.0003095	1332.79
0.405	0.0003036	1333.99
0.3975	0.00029704	1338.2
0.39	0.00029014	1344.18
0.3825	0.00028408	1346.45
0.375	0.0002776	1350.86
0.3675	0.00027136	1354.29
0.36	0.00026506	1358.18
0.3525	0.00025884	1361.85
0.345	0.00025278	1364.82
0.3375	0.00024668	1368.17
0.33	0.00024058	1371.69
0.3225	0.00023462	1374.56
0.315	0.00022842	1379.04
0.3075	0.00022258	1381.53
0.3	0.00021652	1385.55
0.2925	0.00021064	1388.63
0.285	0.00020484	1391.33
0.2775	0.00019888	1395.31
0.27	0.00019298	1399.11
0.2625	0.00018714	1402.69
0.255	0.00018144	1405.42
0.2475	0.00017574	1408.33
0.24	0.00016996	1412.1
0.2325	0.00016424	1415.61
0.225	0.0001586	1418.66
0.2175	0.00015306	1421.01
0.21	0.0001475	1423.73
0.2025	0.000142	1426.06
0.195	0.00013628	1430.88
0.1875	0.00013086	1432.83
0.18	0.00012542	1435.18
0.1725	0.00011988	1438.94
0.165	0.00011448	1441.3
0.1575	0.00010902	1444.69
0.15	0.00010376	1445.64
0.1425	9.8256e-05	1450.29
0.135	9.2952e-05	1452.36
0.1275	8.7614e-05	1455.25
0.12	8.2406e-05	1456.2
0.1125	7.7146e-05	1458.27
0.105	7.1856e-05	1461.26
0.0975	6.6666e-05	1462.51
0.09	6.15e-05	1463.41
0.0825	5.6238e-05	1466.98
0.075	5.1134e-05	1466.73
0.0675	4.5936e-05	1469.44
0.06	4.078e-05	1471.31
0.0525	3.5644e-05	1472.9
0.045	3.0544e-05	1473.28
0.0375	2.5394e-05	1476.73
0.03	2.033e-05	1475.65
0.0225	1.5236e-05	1476.77
0.015	1.0174e-05	1474.35
0.0075	5.1275e-06	1462.7
0	2.70238e-08	0
Setup title	reset
Classic test name	I/V Sweep
Device ID	2
Count	9
V1	I	R
0	1.612e-08	0
-0.0065	4.533e-06	1433.93
-0.013	9.1149e-06	1426.24
-0.0195	1.374e-05	1419.21
-0.026	1.8306e-05	1420.3
-0.0325	2.284e-05	1422.94
-0.039	2.741e-05	1422.84
-0.0455	3.2022e-05	1420.9
-0.052	3.6584e-05	1421.39
-0.0585	4.1178e-05	1420.66
-0.065	4.579e-05	1419.52
-0.0715	5.0448e-05	1417.3
-0.078	5.5024e-05	1417.56
-0.0845	5.9696e-05	1415.51
-0.091	6.4348e-05	1414.19
-0.0975	6.896e-05	1413.86
-0.104	7.3734e-05	1410.48
-0.1105	7.8424e-05	1409.01
-0.117	8.3044e-05	1408.89
-0.1235	8.777e-05	1407.09
-0.13	9.2588e-05	1404.07
-0.1365	9.7296e-05	1402.94
-0.143	0.000102058	1401.16
-0.1495	0.00010682	1399.55
-0.156	0.000111628	1397.5
-0.1625	0.00011638	1396.29
-0.169	0.00012116	1394.85
-0.1755	0.00012602	1392.64
-0.182	0.00013088	1390.59
-0.1885	0.00013582	1387.87
-0.195	0.00014058	1387.11
-0.2015	0.00014548	1385.07
-0.208	0.00015044	1382.61
-0.2145	0.00015548	1379.6
-0.221	0.00016044	1377.46
-0.2275	0.00016532	1376.12
-0.234	0.00017038	1373.4
-0.2405	0.00017538	1371.31
-0.247	0.0001805	1368.42
-0.2535	0.00018562	1365.69
-0.26	0.0001905	1364.83
-0.2665	0.00019576	1361.36
-0.273	0.0002009	1358.89
-0.2795	0.00020584	1357.85
-0.286	0.00021092	1355.96
-0.2925	0.00021624	1352.66
-0.299	0.00022128	1351.23
-0.3055	0.00022668	1347.71
-0.312	0.00023184	1345.76
-0.3185	0.000237	1343.88
-0.325	0.0002424	1340.76
-0.3315	0.00024764	1338.64
-0.338	0.00025314	1335.23
-0.3445	0.00025812	1334.65
-0.351	0.0002636	1331.56
-0.3575	0.00026896	1329.19
-0.364	0.00027452	1325.95
-0.3705	0.0002801	1322.74
-0.377	0.00028544	1320.77
-0.3835	0.00029096	1318.05
-0.39	0.00029652	1315.26
-0.3965	0.0003019	1313.35
-0.403	0.00030748	1310.65
-0.4095	0.00031268	1309.65
-0.416	0.00031804	1308.01
-0.4225	0.00032396	1304.17
-0.429	0.00032942	1302.29
-0.4355	0.00033516	1299.38
-0.442	0.0003412	1295.43
-0.4485	0.00034686	1293.03
-0.455	0.00035304	1288.81
-0.4615	0.00035882	1286.16
-0.468	0.0003641	1285.36
-0.4745	0.0003702	1281.74
-0.481	0.0003762	1278.58
-0.4875	0.00038206	1275.98
-0.494	0.00038864	1271.1
-0.5005	0.00039468	1268.12
-0.507	0.00040082	1264.91
-0.5135	0.00040646	1263.35
-0.52	0.00041254	1260.48
-0.5265	0.00041948	1255.13
-0.533	0.000429	1242.42
-0.5395	0.00043234	1247.86
-0.546	0.00043844	1245.32
-0.5525	0.0004473	1235.19
-0.559	0.00045182	1237.22
-0.5655	0.00045852	1233.32
-0.572	0.0004605	1242.13
-0.5785	0.00047134	1227.35
-0.585	0.00047932	1220.48
-0.5915	0.00047958	1233.37
-0.598	0.00048472	1233.7
-0.6045	0.00048602	1243.78
-0.611	0.00048788	1252.36
-0.6175	0.00048802	1265.32
-0.624	0.00048386	1289.63
-0.6305	0.00048772	1292.75
-0.637	0.00048776	1305.97
-0.6435	0.00048446	1328.28
-0.65	0.00047762	1360.91
-0.6565	0.00047068	1394.79
-0.663	0.0004675	1418.18
-0.6695	0.00046528	1438.92
-0.676	0.0004536	1490.3
-0.6825	0.0004358	1566.09
-0.689	0.00043364	1588.88
-0.6955	0.00043036	1616.09
-0.702	0.00043346	1619.53
-0.7085	0.00042476	1668
-0.715	0.00041568	1720.07
-0.7215	0.00041752	1728.06
-0.728	0.00040462	1799.22
-0.7345	0.00040302	1822.49
-0.741	0.00040276	1839.81
-0.7475	0.00039002	1916.57
-0.754	0.00039164	1925.24
-0.7605	0.00040122	1895.47
-0.767	0.00038562	1989
-0.7735	0.00038236	2022.96
-0.78	0.0003696	2110.39
-0.7865	0.00036398	2160.83
-0.793	0.00034458	2301.35
-0.7995	0.00034206	2337.31
-0.806	0.00035112	2295.51
-0.8125	0.00035158	2311
-0.819	0.0003444	2378.05
-0.8255	0.00035214	2344.24
-0.832	0.00033312	2497.6
-0.8385	0.000332	2525.6
-0.845	0.00031674	2667.8
-0.8515	0.00031726	2683.92
-0.858	0.00032146	2669.07
-0.8645	0.00032098	2693.31
-0.871	0.00032006	2721.36
-0.8775	0.0003264	2688.42
-0.884	0.00029806	2965.85
-0.8905	0.00028804	3091.58
-0.897	0.00031682	2831.26
-0.9035	0.00031196	2896.2
-0.91	0.00027736	3280.93
-0.9165	0.00028422	3224.61
-0.923	0.0002525	3655.45
-0.9295	0.00024926	3729.04
-0.936	0.00024106	3882.85
-0.9425	0.00023318	4041.94
-0.949	0.00020696	4585.43
-0.9555	0.00021016	4546.54
-0.962	0.00022802	4218.93
-0.9685	0.00014138	6850.33
-0.975	0.00014258	6838.27
-0.9815	0.00014494	6771.77
-0.988	0.00013478	7330.46
-0.9945	0.0001365	7285.71
-1.001	0.0001382	7243.13
-1.0075	0.00013762	7320.88
-1.014	0.00013156	7707.51
-1.0205	0.00013186	7739.27
-1.027	0.00014622	7023.66
-1.0335	0.00014112	7323.55
-1.04	0.00014164	7342.56
-1.0465	0.0001514	6912.15
-1.053	0.00014426	7299.32
-1.0595	0.0001185	8940.93
-1.066	0.00012794	8332.03
-1.0725	0.00011304	9487.79
-1.079	0.00012144	8885.05
-1.0855	0.00011874	9141.82
-1.092	0.00012874	8482.21
-1.0985	0.00011116	9882.15
-1.105	0.00011952	9245.31
-1.1115	0.0001325	8388.68
-1.118	0.0001311	8527.84
-1.1245	0.00014048	8004.7
-1.131	0.0001302	8686.64
-1.1375	0.0001514	7513.21
-1.144	0.00022542	5074.97
-1.1505	0.00020242	5683.73
-1.157	0.00019226	6017.89
-1.1635	0.00017382	6693.71
-1.17	0.00019838	5897.77
-1.1765	0.0001904	6179.1
-1.183	0.00018474	6403.59
-1.1895	0.00017994	6610.54
-1.196	0.00017514	6828.82
-1.2025	0.00018114	6638.51
-1.209	0.00020178	5991.67
-1.2155	0.00019336	6286.2
-1.222	0.0001896	6445.15
-1.2285	0.0001692	7260.64
-1.235	0.00016758	7369.61
-1.2415	0.00017808	6971.59
-1.248	0.00017434	7158.43
-1.2545	0.0001883	6662.24
-1.261	0.00020894	6035.23
-1.2675	0.0002127	5959.1
-1.274	0.00019554	6515.29
-1.2805	0.00018254	7014.9
-1.287	0.00018184	7077.65
-1.2935	0.0001874	6902.35
-1.3	0.00018538	7012.62
-1.3	0.00018932	6866.68
-1.2935	0.0001918	6744
-1.287	0.00017866	7203.63
-1.2805	0.00017264	7417.17
-1.274	0.0001738	7330.26
-1.2675	0.00016756	7564.45
-1.261	0.00016614	7589.98
-1.2545	0.00016938	7406.42
-1.248	0.000159	7849.06
-1.2415	0.00015182	8177.45
-1.235	0.00015872	7781
-1.2285	0.00015222	8070.56
-1.222	0.0001407	8685.15
-1.2155	0.00013946	8715.76
-1.209	0.0001372	8811.95
-1.2025	0.00013878	8664.79
-1.196	0.00013348	8960.14
-1.1895	0.00013482	8822.87
-1.183	0.00013086	9040.2
-1.1765	0.00014194	8288.71
-1.17	0.0001357	8621.96
-1.1635	0.00012808	9084.17
-1.157	0.00013236	8741.31
-1.1505	0.00013188	8723.84
-1.144	0.00012912	8859.98
-1.1375	0.00011624	9785.79
-1.131	0.00012174	9290.29
-1.1245	0.0001146	9812.39
-1.118	0.00010598	10549.2
-1.1115	0.00010462	10624.2
-1.105	0.00011166	9896.11
-1.0985	0.00010796	10175.1
-1.092	0.00010664	10240.1
-1.0855	0.00010774	10075.2
-1.079	0.00010468	10307.6
-1.0725	0.00010344	10368.3
-1.066	0.00011002	9689.15
-1.0595	0.0001054	10052.2
-1.053	0.00010242	10281.2
-1.0465	0.00010173	10287
-1.04	0.000101864	10209.7
-1.0335	9.1742e-05	11265.3
-1.027	9.786e-05	10494.6
-1.0205	9.0614e-05	11262.1
-1.014	9.1136e-05	11126.2
-1.0075	9.0424e-05	11142
-1.001	8.979e-05	11148.2
-0.9945	8.9952e-05	11055.9
-0.988	9.439e-05	10467.2
-0.9815	9.369e-05	10476
-0.975	9.0436e-05	10781.1
-0.9685	9.119e-05	10620.7
-0.962	8.6874e-05	11073.5
-0.9555	8.7714e-05	10893.4
-0.949	8.658e-05	10961
-0.9425	8.5366e-05	11040.7
-0.936	8.3486e-05	11211.5
-0.9295	8.141e-05	11417.5
-0.923	8.0302e-05	11494.1
-0.9165	8.0054e-05	11448.5
-0.91	7.8706e-05	11562
-0.9035	7.951e-05	11363.4
-0.897	7.8038e-05	11494.4
-0.8905	8.1148e-05	10973.8
-0.884	7.0858e-05	12475.7
-0.8775	7.4306e-05	11809.3
-0.871	6.9724e-05	12492.1
-0.8645	7.1814e-05	12038
-0.858	7.6464e-05	11221
-0.8515	7.3726e-05	11549.5
-0.845	7.229e-05	11689
-0.8385	7.1416e-05	11741.1
-0.832	7.0228e-05	11847.1
-0.8255	6.9298e-05	11912.3
-0.819	6.8426e-05	11969.1
-0.8125	6.749e-05	12038.8
-0.806	6.6446e-05	12130.2
-0.7995	6.3296e-05	12631.1
-0.793	6.4626e-05	12270.6
-0.7865	6.3732e-05	12340.7
-0.78	6.2952e-05	12390.4
-0.7735	6.1724e-05	12531.6
-0.767	6.12e-05	12532.7
-0.7605	6.0352e-05	12601.1
-0.754	5.955e-05	12661.6
-0.7475	5.847e-05	12784.3
-0.741	5.7886e-05	12801
-0.7345	5.6982e-05	12890
-0.728	5.6096e-05	12977.8
-0.7215	5.5288e-05	13049.8
-0.715	5.4542e-05	13109.2
-0.7085	5.3214e-05	13314.2
-0.702	5.166e-05	13588.9
-0.6955	4.9492e-05	14052.8
-0.689	4.9622e-05	13885
-0.6825	4.889e-05	13959.9
-0.676	4.8158e-05	14037.1
-0.6695	4.6748e-05	14321.5
-0.663	4.5968e-05	14423.1
-0.6565	4.6776e-05	14035
-0.65	4.5558e-05	14267.5
-0.6435	4.4834e-05	14352.9
-0.637	4.4846e-05	14204.2
-0.6305	4.353e-05	14484.3
-0.624	4.2076e-05	14830.3
-0.6175	4.1498e-05	14880.2
-0.611	4.088e-05	14946.2
-0.6045	4.023e-05	15026.1
-0.598	3.89e-05	15372.8
-0.5915	3.9158e-05	15105.5
-0.585	3.85e-05	15194.8
-0.5785	3.7936e-05	15249.4
-0.572	3.7308e-05	15331.8
-0.5655	3.6476e-05	15503.3
-0.559	3.5894e-05	15573.6
-0.5525	3.5322e-05	15641.8
-0.546	3.4762e-05	15706.8
-0.5395	3.4112e-05	15815.5
-0.533	3.3542e-05	15890.5
-0.5265	3.2322e-05	16289.2
-0.52	3.2338e-05	16080.2
-0.5135	3.188e-05	16107.3
-0.507	3.0542e-05	16600.1
-0.5005	3.0764e-05	16269
-0.494	2.9474e-05	16760.5
-0.4875	2.9302e-05	16637.1
-0.481	2.855e-05	16847.6
-0.4745	2.7976e-05	16961
-0.468	2.7766e-05	16855.1
-0.4615	2.6926e-05	17139.6
-0.455	2.6412e-05	17227
-0.4485	2.5918e-05	17304.6
-0.442	2.5416e-05	17390.6
-0.4355	2.5392e-05	17151.1
-0.429	2.4388e-05	17590.6
-0.4225	2.3906e-05	17673.4
-0.416	2.3118e-05	17994.6
-0.4095	2.3668e-05	17301.8
-0.403	2.2452e-05	17949.4
-0.3965	2.1618e-05	18341.2
-0.39	2.121e-05	18387.6
-0.3835	2.0754e-05	18478.4
-0.377	2.023e-05	18635.7
-0.3705	1.9778e-05	18732.9
-0.364	1.9274e-05	18885.5
-0.3575	1.8862e-05	18953.5
-0.351	1.844e-05	19034.7
-0.3445	1.8392e-05	18731
-0.338	1.7626e-05	19176.2
-0.3315	1.7094e-05	19392.8
-0.325	1.6752e-05	19400.7
-0.3185	1.6518e-05	19282
-0.312	1.6124e-05	19350
-0.3055	1.5714e-05	19441.3
-0.299	1.5322e-05	19514.4
-0.2925	1.4902e-05	19628.2
-0.286	1.4508e-05	19713.3
-0.2795	1.4106e-05	19814.3
-0.273	1.3702e-05	19924.1
-0.2665	1.3332e-05	19989.5
-0.26	1.2934e-05	20102.1
-0.2535	1.2542e-05	20212.1
-0.247	1.2162e-05	20309.2
-0.2405	1.1798e-05	20384.8
-0.234	1.1414e-05	20501.1
-0.2275	1.1058e-05	20573.3
-0.221	1.0672e-05	20708.4
-0.2145	1.033e-05	20764.8
-0.208	9.8342e-06	21150.7
-0.2015	9.4248e-06	21379.8
-0.195	9.0779e-06	21480.7
-0.1885	8.7415e-06	21563.8
-0.182	8.4029e-06	21659.2
-0.1755	8.0632e-06	21765.6
-0.169	7.7407e-06	21832.7
-0.1625	7.389e-06	21992.2
-0.156	7.0691e-06	22067.9
-0.1495	6.7418e-06	22175.1
-0.143	6.4258e-06	22254
-0.1365	6.1161e-06	22318.1
-0.13	5.8129e-06	22364.1
-0.1235	5.4914e-06	22489.7
-0.117	5.1886e-06	22549.4
-0.1105	4.8976e-06	22562.1
-0.104	4.5969e-06	22623.9
-0.0975	4.2815e-06	22772.4
-0.091	3.7045e-06	24564.7
-0.0845	3.4251e-06	24670.8
-0.078	3.1568e-06	24708.6
-0.0715	2.8791e-06	24834.1
-0.065	2.6103e-06	24901.4
-0.0585	2.3448e-06	24948.8
-0.052	2.0814e-06	24983.2
-0.0455	1.8189e-06	25015.1
-0.039	1.5549e-06	25082
-0.0325	1.2942e-06	25112
-0.026	1.0818e-06	24034
-0.0195	8.3404e-07	23380.2
-0.013	5.4588e-07	23814.8
-0.0065	2.693e-07	24136.7
0	9.1444e-10	0
Setup title	set
Classic test name	I/V Sweep
Device ID	2
Count	9
V1	I	R
0	1.02998e-09	0
0.0075	3.5026e-07	21412.7
0.015	6.8886e-07	21775.1
0.0225	1.03084e-06	21826.9
0.03	1.3806e-06	21729.7
0.0375	1.7212e-06	21787.1
0.045	2.069e-06	21749.6
0.0525	2.4069e-06	21812.3
0.06	2.7561e-06	21769.9
0.0675	3.1068e-06	21726.5
0.075	3.4482e-06	21750.5
0.0825	3.7867e-06	21786.8
0.09	4.1473e-06	21700.9
0.0975	4.4984e-06	21674.4
0.105	4.8503e-06	21648.1
0.1125	5.2141e-06	21576.1
0.12	5.4834e-06	21884.2
0.1275	5.8793e-06	21686.3
0.135	6.2544e-06	21584.8
0.1425	6.6271e-06	21502.6
0.15	6.9997e-06	21429.5
0.1575	7.3711e-06	21367.2
0.165	7.7599e-06	21263.2
0.1725	8.138e-06	21196.9
0.18	8.5234e-06	21118.3
0.1875	8.9092e-06	21045.7
0.195	8.7648e-06	22248.1
0.2025	9.8393e-06	20580.7
0.21	1.04549e-05	20086.3
0.2175	1.10554e-05	19673.6
0.225	1.14056e-05	19727.2
0.2325	1.3512e-05	17206.9
0.24	1.3998e-05	17145.3
0.2475	1.4482e-05	17090.2
0.255	1.997e-05	12769.2
0.2625	2.0692e-05	12686.1
0.27	2.501e-05	10795.7
0.2775	2.5812e-05	10750.8
0.285	1.7666e-05	16132.7
0.2925	2.0246e-05	14447.3
0.3	1.8962e-05	15821.1
0.3075	1.9636e-05	15660
0.315	1.963e-05	16046.9
0.3225	2.0848e-05	15469.1
0.33	2.2894e-05	14414.3
0.3375	2.4724e-05	13650.7
0.345	2.4026e-05	14359.4
0.3525	3.0478e-05	11565.7
0.36	3.1088e-05	11580
0.3675	3.1992e-05	11487.2
0.375	3.067e-05	12226.9
0.3825	3.6746e-05	10409.3
0.39	3.937e-05	9906.02
0.3975	4.1896e-05	9487.78
0.405	4.309e-05	9398.93
0.4125	4.6756e-05	8822.4
0.42	5.5966e-05	7504.56
0.4275	6.0716e-05	7040.98
0.435	7.3046e-05	5955.15
0.4425	6.0688e-05	7291.39
0.45	6.7654e-05	6651.49
0.4575	6.9076e-05	6623.14
0.465	7.8986e-05	5887.12
0.4725	8.7034e-05	5428.91
0.48	8.5382e-05	5621.79
0.4875	9.1722e-05	5314.97
0.495	8.9198e-05	5549.45
0.5025	9.0646e-05	5543.54
0.51	8.9706e-05	5685.24
0.5175	0.00013682	3782.34
0.525	0.00013542	3876.83
0.5325	0.00014128	3769.11
0.54	0.00014934	3615.91
0.5475	0.00016604	3297.4
0.555	0.0002108	2632.83
0.5625	0.00025346	2219.29
0.57	0.00025342	2249.23
0.5775	0.00025928	2227.32
0.585	0.00028852	2027.59
0.5925	0.00030642	1933.62
0.6	0.00031752	1889.64
0.6075	0.00033116	1834.46
0.615	0.0003519	1747.66
0.6225	0.00036196	1719.8
0.63	0.00037342	1687.11
0.6375	0.00041362	1541.27
0.645	0.0004051	1592.2
0.6525	0.00043208	1510.14
0.66	0.00047928	1377.07
0.6675	0.00050006	1334.84
0.675	0.00050006	1349.84
0.6825	0.00050002	1364.95
0.69	0.00050006	1379.83
0.6975	0.00050006	1394.83
0.705	0.00050008	1409.77
0.7125	0.00050006	1424.83
0.72	0.00050002	1439.94
0.7275	0.00050006	1454.83
0.735	0.00050004	1469.88
0.7425	0.00050002	1484.94
0.75	0.0005	1500
0.7575	0.00050006	1514.82
0.765	0.00050002	1529.94
0.7725	0.00050002	1544.94
0.78	0.00050006	1559.81
0.7875	0.00050004	1574.87
0.795	0.00050006	1589.81
0.8025	0.00050006	1604.81
0.81	0.00050008	1619.74
0.8175	0.00050002	1634.93
0.825	0.00050006	1649.8
0.8325	0.00050004	1664.87
0.84	0.00050002	1679.93
0.8475	0.00050002	1694.93
0.855	0.00050004	1709.86
0.8625	0.00050006	1724.79
0.87	0.00050002	1739.93
0.8775	0.00050002	1754.93
0.885	0.00050002	1769.93
0.8925	0.00050004	1784.86
0.9	0.00050004	1799.86
0.9075	0.00050002	1814.93
0.915	0.00050004	1829.85
0.9225	0.0005	1845
0.93	0.00050006	1859.78
0.9375	0.00050002	1874.93
0.945	0.00050006	1889.77
0.9525	0.00050004	1904.85
0.96	0.00050006	1919.77
0.9675	0.00050002	1934.92
0.975	0.0005	1950
0.9825	0.00050002	1964.92
0.99	0.00050004	1979.84
0.9975	0.00050004	1994.84
1.005	0.00050004	2009.84
1.0125	0.00050002	2024.92
1.02	0.00050002	2039.92
1.0275	0.00050002	2054.92
1.035	0.00050004	2069.83
1.0425	0.00050004	2084.83
1.05	0.0005	2100
1.0575	0.00050004	2114.83
1.065	0.0005	2130
1.0725	0.00050002	2144.91
1.08	0.00050004	2159.83
1.0875	0.00050004	2174.83
1.095	0.00050002	2189.91
1.1025	0.00050004	2204.82
1.11	0.00050002	2219.91
1.1175	0.00050002	2234.91
1.125	0.00050004	2249.82
1.1325	0.0005	2265
1.14	0.00050002	2279.91
1.1475	0.00050004	2294.82
1.155	0.00050006	2309.72
1.1625	0.00050002	2324.91
1.17	0.00050006	2339.72
1.1775	0.00050002	2354.91
1.185	0.00050006	2369.72
1.1925	0.00050006	2384.71
1.2	0.00050002	2399.9
1.2075	0.00050002	2414.9
1.215	0.00050004	2429.81
1.2225	0.00050004	2444.8
1.23	0.00050002	2459.9
1.2375	0.00050006	2474.7
1.245	0.00050004	2489.8
1.2525	0.00050002	2504.9
1.26	0.00050004	2519.8
1.2675	0.00050002	2534.9
1.275	0.00050004	2549.8
1.2825	0.00050006	2564.69
1.29	0.00050006	2579.69
1.2975	0.00050002	2594.9
1.305	0.00050002	2609.9
1.3125	0.00050002	2624.9
1.32	0.00050004	2639.79
1.3275	0.00050002	2654.89
1.335	0.00050002	2669.89
1.3425	0.00050002	2684.89
1.35	0.00050004	2699.78
1.3575	0.00050002	2714.89
1.365	0.00050002	2729.89
1.3725	0.00050006	2744.67
1.38	0.00050004	2759.78
1.3875	0.00050002	2774.89
1.395	0.00050002	2789.89
1.4025	0.00050002	2804.89
1.41	0.00050004	2819.77
1.4175	0.0005	2835
1.425	0.00050004	2849.77
1.4325	0.00050002	2864.89
1.44	0.00050004	2879.77
1.4475	0.00050006	2894.65
1.455	0.00050004	2909.77
1.4625	0.00050002	2924.88
1.47	0.00050004	2939.76
1.4775	0.00050002	2954.88
1.485	0.00050002	2969.88
1.4925	0.00050004	2984.76
1.5	0.00050006	2999.64
1.5	0.00050002	2999.88
1.4925	0.00050006	2984.64
1.485	0.00050004	2969.76
1.4775	0.00050004	2954.76
1.47	0.00050004	2939.76
1.4625	0.00050004	2924.77
1.455	0.00050006	2909.65
1.4475	0.00050004	2894.77
1.44	0.00050002	2879.88
1.4325	0.00050004	2864.77
1.425	0.00050006	2849.66
1.4175	0.00050004	2834.77
1.41	0.00050006	2819.66
1.4025	0.00050002	2804.89
1.395	0.00050004	2789.78
1.3875	0.00050004	2774.78
1.38	0.00050002	2759.89
1.3725	0.00050002	2744.89
1.365	0.00050004	2729.78
1.3575	0.00050002	2714.89
1.35	0.00050006	2699.68
1.3425	0.00050006	2684.68
1.335	0.00050002	2669.89
1.3275	0.00050004	2654.79
1.32	0.00050002	2639.89
1.3125	0.0005	2625
1.305	0.00050002	2609.9
1.2975	0.00050004	2594.79
1.29	0.0005	2580
1.2825	0.00050004	2564.79
1.275	0.00050004	2549.8
1.2675	0.00050002	2534.9
1.26	0.00050002	2519.9
1.2525	0.00050004	2504.8
1.245	0.00050004	2489.8
1.2375	0.00050004	2474.8
1.23	0.00050004	2459.8
1.2225	0.00050002	2444.9
1.215	0.00050002	2429.9
1.2075	0.00050002	2414.9
1.2	0.00050002	2399.9
1.1925	0.00050004	2384.81
1.185	0.00050006	2369.72
1.1775	0.00050002	2354.91
1.17	0.00050004	2339.81
1.1625	0.00050002	2324.91
1.155	0.00050008	2309.63
1.1475	0.00050002	2294.91
1.14	0.0005	2280
1.1325	0.00050002	2264.91
1.125	0.00050002	2249.91
1.1175	0.00050002	2234.91
1.11	0.00050006	2219.73
1.1025	0.00050006	2204.74
1.095	0.00050006	2189.74
1.0875	0.00050004	2174.83
1.08	0.00050002	2159.91
1.0725	0.00050004	2144.83
1.065	0.00050004	2129.83
1.0575	0.00050002	2114.92
1.05	0.00050002	2099.92
1.0425	0.00050002	2084.92
1.035	0.00050006	2069.75
1.0275	0.00050002	2054.92
1.02	0.00050006	2039.76
1.0125	0.00050006	2024.76
1.005	0.00050002	2009.92
0.9975	0.0005	1995
0.99	0.00050002	1979.92
0.9825	0.00050002	1964.92
0.975	0.00050004	1949.84
0.9675	0.00050006	1934.77
0.96	0.00050004	1919.85
0.9525	0.00050002	1904.92
0.945	0.00050004	1889.85
0.9375	0.00050002	1874.93
0.93	0.00050002	1859.93
0.9225	0.00050006	1844.78
0.915	0.00050006	1829.78
0.9075	0.00050004	1814.85
0.9	0.00050004	1799.86
0.8925	0.00050004	1784.86
0.885	0.00050006	1769.79
0.8775	0.00050004	1754.86
0.87	0.0005	1740
0.8625	0.00050004	1724.86
0.855	0.00050002	1709.93
0.8475	0.00050004	1694.86
0.84	0.00050006	1679.8
0.8325	0.00050002	1664.93
0.825	0.00050002	1649.93
0.8175	0.00050002	1634.93
0.81	0.00050002	1619.94
0.8025	0.00050004	1604.87
0.795	0.00050004	1589.87
0.7875	0.00050004	1574.87
0.78	0.00050002	1559.94
0.7725	0.00050002	1544.94
0.765	0.00050002	1529.94
0.7575	0.00050002	1514.94
0.75	0.00050002	1499.94
0.7425	0.00050002	1484.94
0.735	0.00050006	1469.82
0.7275	0.00050002	1454.94
0.72	0.00050006	1439.83
0.7125	0.00050002	1424.94
0.705	0.00050004	1409.89
0.6975	0.00050004	1394.89
0.69	0.00050002	1379.94
0.6825	0.00050006	1364.84
0.675	0.00050002	1349.95
0.6675	0.00050004	1334.89
0.66	0.00050002	1319.95
0.6525	0.00050002	1304.95
0.645	0.00050002	1289.95
0.6375	0.00050006	1274.85
0.63	0.00050002	1259.95
0.6225	0.00050002	1244.95
0.615	0.00050002	1229.95
0.6075	0.00050004	1214.9
0.6	0.00049716	1206.85
0.5925	0.00049074	1207.36
0.585	0.00048244	1212.59
0.5775	0.00047496	1215.89
0.57	0.00046706	1220.4
0.5625	0.0004597	1223.62
0.555	0.00045242	1226.74
0.5475	0.00044476	1231
0.54	0.0004375	1234.29
0.5325	0.00043102	1235.44
0.525	0.00042306	1240.96
0.5175	0.00041638	1242.86
0.51	0.0004089	1247.25
0.5025	0.00040158	1251.31
0.495	0.00039462	1254.37
0.4875	0.0003882	1255.8
0.48	0.00038194	1256.74
0.4725	0.0003744	1262.02
0.465	0.00036766	1264.76
0.4575	0.00036052	1269
0.45	0.00035386	1271.69
0.4425	0.00034696	1275.36
0.435	0.00034032	1278.21
0.4275	0.00033344	1282.09
0.42	0.00032668	1285.66
0.4125	0.00031996	1289.22
0.405	0.00031334	1292.53
0.3975	0.00030692	1295.13
0.39	0.00030056	1297.58
0.3825	0.00029378	1301.99
0.375	0.00028724	1305.53
0.3675	0.00028088	1308.39
0.36	0.0002745	1311.48
0.3525	0.00026802	1315.2
0.345	0.0002617	1318.3
0.3375	0.00025542	1321.35
0.33	0.0002492	1324.24
0.3225	0.00024292	1327.6
0.315	0.0002368	1330.24
0.3075	0.00023058	1333.59
0.3	0.0002243	1337.49
0.2925	0.00021824	1340.27
0.285	0.0002121	1343.71
0.2775	0.00020604	1346.83
0.27	0.00020004	1349.73
0.2625	0.00019402	1352.95
0.255	0.0001881	1355.66
0.2475	0.0001822	1358.4
0.24	0.0001762	1362.09
0.2325	0.00017038	1364.6
0.225	0.00016452	1367.61
0.2175	0.00015882	1369.47
0.21	0.00015304	1372.19
0.2025	0.0001472	1375.68
0.195	0.00014144	1378.68
0.1875	0.0001358	1380.71
0.18	0.00013008	1383.76
0.1725	0.00012442	1386.43
0.165	0.00011882	1388.66
0.1575	0.0001132	1391.34
0.15	0.0001077	1392.76
0.1425	0.00010212	1395.42
0.135	9.655e-05	1398.24
0.1275	9.1004e-05	1401.04
0.12	8.5572e-05	1402.33
0.1125	8.0088e-05	1404.7
0.105	7.4708e-05	1405.47
0.0975	6.9256e-05	1407.82
0.09	6.379e-05	1410.88
0.0825	5.846e-05	1411.22
0.075	5.312e-05	1411.9
0.0675	4.7718e-05	1414.56
0.06	4.2392e-05	1415.36
0.0525	3.704e-05	1417.39
0.045	3.1718e-05	1418.75
0.0375	2.6388e-05	1421.1
0.03	2.1164e-05	1417.5
0.0225	1.582e-05	1422.25
0.015	1.0572e-05	1418.84
0.0075	5.3205e-06	1409.64
0	1.70992e-08	0
Setup title	reset
Classic test name	I/V Sweep
Device ID	2
Count	8
V1	I	R
0	2.20768e-08	0
-0.0065	4.6045e-06	1411.66
-0.013	9.2639e-06	1403.3
-0.0195	1.3958e-05	1397.05
-0.026	1.8648e-05	1394.25
-0.0325	2.3312e-05	1394.13
-0.039	2.798e-05	1393.85
-0.0455	3.2724e-05	1390.42
-0.052	3.743e-05	1389.26
-0.0585	4.2068e-05	1390.61
-0.065	4.6794e-05	1389.07
-0.0715	5.1544e-05	1387.16
-0.078	5.6228e-05	1387.21
-0.0845	6.0962e-05	1386.11
-0.091	6.5698e-05	1385.13
-0.0975	7.0402e-05	1384.9
-0.104	7.524e-05	1382.24
-0.1105	8.004e-05	1380.56
-0.117	8.4804e-05	1379.65
-0.1235	8.9652e-05	1377.55
-0.13	9.4518e-05	1375.4
-0.1365	9.9398e-05	1373.27
-0.143	0.000104238	1371.86
-0.1495	0.000109104	1370.25
-0.156	0.000114046	1367.87
-0.1625	0.00011882	1367.61
-0.169	0.0001237	1366.21
-0.1755	0.00012878	1362.79
-0.182	0.00013378	1360.44
-0.1885	0.0001387	1359.05
-0.195	0.00014368	1357.18
-0.2015	0.00014864	1355.62
-0.208	0.00015368	1353.46
-0.2145	0.00015874	1351.27
-0.221	0.00016378	1349.37
-0.2275	0.00016884	1347.43
-0.234	0.00017402	1344.67
-0.2405	0.00017914	1342.53
-0.247	0.00018436	1339.77
-0.2535	0.00018946	1338.01
-0.26	0.00019474	1335.11
-0.2665	0.00019994	1332.9
-0.273	0.00020516	1330.67
-0.2795	0.00021032	1328.93
-0.286	0.0002155	1327.15
-0.2925	0.00022082	1324.61
-0.299	0.00022634	1321.02
-0.3055	0.00023152	1319.54
-0.312	0.00023672	1318.01
-0.3185	0.00024212	1315.46
-0.325	0.00024758	1312.71
-0.3315	0.000253	1310.28
-0.338	0.00025844	1307.85
-0.3445	0.0002639	1305.42
-0.351	0.00026978	1301.06
-0.3575	0.00027488	1300.57
-0.364	0.00028052	1297.59
-0.3705	0.00028616	1294.73
-0.377	0.00029172	1292.34
-0.3835	0.00029738	1289.6
-0.39	0.00030276	1288.15
-0.3965	0.00030864	1284.67
-0.403	0.00031408	1283.11
-0.4095	0.0003203	1278.49
-0.416	0.00032606	1275.84
-0.4225	0.00033114	1275.9
-0.429	0.00033644	1275.12
-0.4355	0.00034282	1270.35
-0.442	0.00034894	1266.69
-0.4485	0.00035374	1267.88
-0.455	0.00035934	1266.21
-0.4615	0.00036608	1260.65
-0.468	0.00037174	1258.94
-0.4745	0.0003778	1255.96
-0.481	0.00038424	1251.82
-0.4875	0.0003902	1249.36
-0.494	0.00039472	1251.52
-0.5005	0.00040204	1244.9
-0.507	0.00040848	1241.19
-0.5135	0.0004164	1233.19
-0.52	0.00042228	1231.41
-0.5265	0.00042832	1229.22
-0.533	0.00043526	1224.56
-0.5395	0.00044234	1219.65
-0.546	0.00044912	1215.71
-0.5525	0.00045276	1220.29
-0.559	0.000458	1220.52
-0.5655	0.00046326	1220.7
-0.572	0.00047272	1210.02
-0.5785	0.00047774	1210.91
-0.585	0.00048256	1212.28
-0.5915	0.00048642	1216.03
-0.598	0.00048908	1222.7
-0.6045	0.00049308	1225.97
-0.611	0.00049454	1235.49
-0.6175	0.0004939	1250.25
-0.624	0.0005003	1247.25
-0.6305	0.00049498	1273.79
-0.637	0.00049324	1291.46
-0.6435	0.00048832	1317.78
-0.65	0.00047894	1357.16
-0.6565	0.00046958	1398.06
-0.663	0.00046232	1434.07
-0.6695	0.0004572	1464.35
-0.676	0.00044428	1521.56
-0.6825	0.00042932	1589.72
-0.689	0.00042946	1604.34
-0.6955	0.00042012	1655.48
-0.702	0.00041576	1688.47
-0.7085	0.00041058	1725.61
-0.715	0.00040756	1754.34
-0.7215	0.00040654	1774.73
-0.728	0.0004062	1792.22
-0.7345	0.00040376	1819.15
-0.741	0.00038952	1902.34
-0.7475	0.0003839	1947.12
-0.754	0.00037606	2005
-0.7605	0.00037708	2016.81
-0.767	0.00038848	1974.36
-0.7735	0.0003845	2011.7
-0.78	0.00038218	2040.92
-0.7865	0.00037832	2078.93
-0.793	0.00036188	2191.33
-0.7995	0.0003804	2101.74
-0.806	0.00035578	2265.44
-0.8125	0.00035664	2278.21
-0.819	0.00035524	2305.48
-0.8255	0.00034018	2426.66
-0.832	0.00032454	2563.63
-0.8385	0.00032994	2541.37
-0.845	0.00032246	2620.48
-0.8515	0.00034172	2491.81
-0.858	0.00030866	2779.76
-0.8645	0.00030502	2834.24
-0.871	0.00030682	2838.8
-0.8775	0.00031554	2780.95
-0.884	0.00031636	2794.28
-0.8905	0.0002875	3097.39
-0.897	0.0002952	3038.62
-0.9035	0.00026174	3451.9
-0.91	0.00024266	3750.1
-0.9165	0.0002255	4064.3
-0.923	0.00020866	4423.46
-0.9295	0.00021294	4365.08
-0.936	0.00021478	4357.95
-0.9425	0.0002205	4274.38
-0.949	0.00018194	5216.01
-0.9555	0.0001877	5090.57
-0.962	0.00013562	7093.35
-0.9685	0.00014016	6909.96
-0.975	0.00015286	6378.39
-0.9815	0.00015242	6439.44
-0.988	0.00017142	5763.62
-0.9945	0.00016586	5996.02
-1.001	0.00013582	7370.05
-1.0075	0.0001508	6681.03
-1.014	0.00013784	7356.36
-1.0205	0.0001471	6937.46
-1.027	0.0001343	7647.06
-1.0335	0.00013602	7598.15
-1.04	0.00012192	8530.18
-1.0465	0.00011582	9035.57
-1.053	0.00011352	9275.9
-1.0595	0.000101502	10438.2
-1.066	9.7168e-05	10970.7
-1.0725	0.000102458	10467.7
-1.079	0.000100906	10693.1
-1.0855	0.00011474	9460.52
-1.092	0.00010942	9979.89
-1.0985	0.00011176	9829.1
-1.105	0.00011112	9944.2
-1.1115	0.00011742	9466.02
-1.118	0.00012334	9064.37
-1.1245	0.00011954	9406.89
-1.131	0.00011738	9635.37
-1.1375	0.00011686	9733.87
-1.144	0.00013192	8671.92
-1.1505	0.00011728	9809.86
-1.157	0.0001039	11135.7
-1.1635	0.00012274	9479.39
-1.17	0.00012898	9071.17
-1.1765	0.00012848	9157.07
-1.183	0.00010484	11283.9
-1.1895	0.00010396	11441.9
-1.196	0.00010904	10968.5
-1.2025	0.0001697	7086.03
-1.209	0.0001668	7248.2
-1.2155	0.00015748	7718.44
-1.222	0.0001762	6935.3
-1.2285	0.00018118	6780.55
-1.235	0.00016556	7459.53
-1.2415	0.00016264	7633.42
-1.248	0.00018864	6615.78
-1.2545	0.00017524	7158.75
-1.261	0.00020054	6288.02
-1.2675	0.00019098	6636.82
-1.274	0.00022808	5585.76
-1.2805	0.00019896	6435.97
-1.287	0.0002004	6422.16
-1.2935	0.00018206	7104.8
-1.3	0.00018406	7062.91
-1.3	0.0001929	6739.24
-1.2935	0.00017216	7513.36
-1.287	0.00018278	7041.25
-1.2805	0.00017092	7491.81
-1.274	0.0001635	7792.05
-1.2675	0.0001681	7540.15
-1.261	0.00015604	8081.26
-1.2545	0.00016342	7676.54
-1.248	0.00015304	8154.73
-1.2415	0.00015412	8055.41
-1.235	0.0001489	8294.16
-1.2285	0.00014476	8486.46
-1.222	0.00014182	8616.56
-1.2155	0.00014034	8661.11
-1.209	0.0001365	8857.14
-1.2025	0.00014128	8511.47
-1.196	0.00012644	9459.03
-1.1895	0.00013816	8609.58
-1.183	0.00013446	8798.16
-1.1765	0.00013112	8972.7
-1.17	0.00013006	8995.85
-1.1635	0.00013268	8769.22
-1.157	0.00013084	8842.86
-1.1505	0.0001261	9123.71
-1.144	0.00012198	9378.59
-1.1375	0.00011622	9787.47
-1.131	0.00011596	9753.36
-1.1245	0.00011512	9768.07
-1.118	0.00011178	10001.8
-1.1115	0.00010962	10139.6
-1.105	0.00010926	10113.5
-1.0985	0.00010814	10158.1
-1.092	0.0001066	10243.9
-1.0855	0.00010302	10536.8
-1.079	0.00010338	10437.2
-1.0725	0.00010274	10439
-1.066	0.00010214	10436.7
-1.0595	0.00010204	10383.2
-1.053	9.8866e-05	10650.8
-1.0465	9.7534e-05	10729.6
-1.04	9.7962e-05	10616.4
-1.0335	9.9098e-05	10429.1
-1.027	9.7324e-05	10552.4
-1.0205	9.4104e-05	10844.4
-1.014	9.2954e-05	10908.6
-1.0075	8.9492e-05	11258
-1.001	8.2506e-05	12132.5
-0.9945	8.7038e-05	11426
-0.988	8.7396e-05	11304.9
-0.9815	8.6058e-05	11405.1
-0.975	8.4336e-05	11560.9
-0.9685	8.3002e-05	11668.4
-0.962	8.1512e-05	11801.9
-0.9555	8.2192e-05	11625.2
-0.949	8.1646e-05	11623.3
-0.9425	7.989e-05	11797.5
-0.936	8.0048e-05	11693
-0.9295	7.8868e-05	11785.5
-0.923	7.7434e-05	11919.8
-0.9165	7.5888e-05	12077
-0.91	7.5774e-05	12009.4
-0.9035	7.3598e-05	12276.1
-0.897	7.4394e-05	12057.4
-0.8905	7.2702e-05	12248.6
-0.884	7.1252e-05	12406.7
-0.8775	7.1114e-05	12339.3
-0.871	7.0934e-05	12279
-0.8645	7.0034e-05	12344
-0.858	6.9498e-05	12345.7
-0.8515	6.8442e-05	12441.2
-0.845	6.768e-05	12485.2
-0.8385	6.6464e-05	12615.9
-0.832	6.593e-05	12619.4
-0.8255	6.5376e-05	12627
-0.819	6.4348e-05	12727.7
-0.8125	6.3762e-05	12742.7
-0.806	6.3722e-05	12648.7
-0.7995	6.2814e-05	12728.1
-0.793	6.168e-05	12856.7
-0.7865	6.0796e-05	12936.7
-0.78	6.0348e-05	12925
-0.7735	6.0584e-05	12767.4
-0.767	5.8172e-05	13185
-0.7605	5.7508e-05	13224.2
-0.754	5.7374e-05	13141.8
-0.7475	5.5884e-05	13375.9
-0.741	5.4908e-05	13495.3
-0.7345	5.4432e-05	13493.9
-0.728	5.3808e-05	13529.6
-0.7215	5.2714e-05	13687.1
-0.715	5.2246e-05	13685.3
-0.7085	5.1544e-05	13745.5
-0.702	5.0974e-05	13771.7
-0.6955	4.9074e-05	14172.5
-0.689	4.9082e-05	14037.7
-0.6825	5.2486e-05	13003.5
-0.676	5.1782e-05	13054.7
-0.6695	4.6982e-05	14250.1
-0.663	4.6158e-05	14363.7
-0.6565	4.7016e-05	13963.3
-0.65	4.599e-05	14133.5
-0.6435	4.5348e-05	14190.3
-0.637	4.5184e-05	14097.9
-0.6305	4.4918e-05	14036.7
-0.624	4.384e-05	14233.6
-0.6175	4.3168e-05	14304.6
-0.611	4.256e-05	14356.2
-0.6045	4.1896e-05	14428.6
-0.598	4.0692e-05	14695.8
-0.5915	4.0074e-05	14760.2
-0.585	4.0054e-05	14605.3
-0.5785	3.9398e-05	14683.5
-0.572	3.88e-05	14742.3
-0.5655	3.8746e-05	14595.1
-0.559	3.7628e-05	14856
-0.5525	3.5198e-05	15696.9
-0.546	3.4648e-05	15758.5
-0.5395	3.4134e-05	15805.4
-0.533	3.367e-05	15830.1
-0.5265	3.3074e-05	15918.8
-0.52	3.2626e-05	15938.2
-0.5135	3.218e-05	15957.1
-0.507	3.1066e-05	16320.1
-0.5005	3.0622e-05	16344.5
-0.494	3.0476e-05	16209.5
-0.4875	2.803e-05	17392.1
-0.481	2.753e-05	17471.8
-0.4745	2.7056e-05	17537.7
-0.468	2.743e-05	17061.6
-0.4615	2.8492e-05	16197.5
-0.455	2.7822e-05	16354
-0.4485	2.4648e-05	18196.2
-0.442	2.4152e-05	18300.8
-0.4355	2.3674e-05	18395.7
-0.429	2.318e-05	18507.3
-0.4225	2.2724e-05	18592.7
-0.416	2.2256e-05	18691.6
-0.4095	2.1812e-05	18774.1
-0.403	2.1346e-05	18879.4
-0.3965	2.0896e-05	18974.9
-0.39	2.0462e-05	19059.7
-0.3835	2.0026e-05	19150.1
-0.377	1.9588e-05	19246.5
-0.3705	1.9134e-05	19363.4
-0.364	1.8732e-05	19432
-0.3575	1.8294e-05	19541.9
-0.351	1.7878e-05	19633.1
-0.3445	1.747e-05	19719.5
-0.338	1.7058e-05	19814.7
-0.3315	1.6662e-05	19895.6
-0.325	1.627e-05	19975.4
-0.3185	1.587e-05	20069.3
-0.312	1.548e-05	20155
-0.3055	1.5092e-05	20242.5
-0.299	1.4712e-05	20323.5
-0.2925	1.4338e-05	20400.3
-0.286	1.3962e-05	20484.2
-0.2795	1.3588e-05	20569.6
-0.273	1.3216e-05	20656.8
-0.2665	1.285e-05	20739.3
-0.26	1.2484e-05	20826.7
-0.2535	1.2132e-05	20895.2
-0.247	1.1962e-05	20648.7
-0.2405	1.1596e-05	20739.9
-0.234	1.1224e-05	20848.2
-0.2275	1.0864e-05	20940.7
[truncated: 6,140 more rows]
