# Supplementary material for: Implementing in-situ self-organizing maps with memristor crossbar arrays for data mining and optimization
Source: Nat Commun. 2022 Apr 28;13:2289. doi: 10.1038/s41467-022-29411-4 (PMC9051161; doi:10.1038/s41467-022-29411-4)
Supplement: Supplementary file 3 — Source data [file 41467_2022_29411_MOESM3_ESM.zip › Supplementary data/fig.3/fig3e.xlsx]

## Sheet: Sheet1
training times	accuracy
1	0.62538
2	0.69132
3	0.69885
4	0.62346
5	0.72132
6	0.68402
7	0.71253
8	0.76317
9	0.77744
10	0.82229
11	0.90779
12	0.8626
13	0.96189
14	0.85776
15	0.82945
16	0.81419
17	0.81835
18	0.89106
19	0.89106
20	0.93684
21	1
22	0.93758
23	1
24	0.93684
25	0.89961
26	0.96189
27	0.96189
28	1
29	1
30	0.89961
31	0.96189
32	0.96189
33	0.96189
34	0.93684
35	1
36	0.93684
37	0.93684
38	0.88836
39	1
40	0.86131
41	0.89404
42	1
43	0.93684
44	0.96189
45	0.93684
46	1
47	0.93684
48	0.89961
49	1
50	0.93684
51	1
52	1
53	1
54	1
55	1
56	1
57	0.93684
58	1
59	1
60	1
61	1
62	1
63	1
64	0.93684
65	1
66	1
67	0.96189
68	1
69	0.89961
70	0.89961
71	1
72	1
73	1
74	0.89961
75	1
76	0.93684
77	1
78	1
79	1
80	1
81	1
82	1
83	1
84	1
85	0.96189
86	1
87	1
88	1
89	1
90	1
91	1
92	1
93	1
94	1
95	1
96	1
97	1
98	1
99	1
100	1
101
102
103
104
105
106
107
108
109
110
111
112
113
114
115
116
117
118
119
120
121
122
123
