# Supplementary material for: Implementing in-situ self-organizing maps with memristor crossbar arrays for data mining and optimization
Source: Nat Commun. 2022 Apr 28;13:2289. doi: 10.1038/s41467-022-29411-4 (PMC9051161; doi:10.1038/s41467-022-29411-4)
Supplement: Supplementary file 3 — Source data [file 41467_2022_29411_MOESM3_ESM.zip › Supplementary data/fig.4/comductance map.xlsx]

## Sheet: Sheet1
0.000350654	0.000241055	0.00035864
0.000277829	0.000304672	0.00042051
0.000287304	0.000293834	0.000428767
0.000290399	0.000293811	0.000427141
0.000254878	0.000328388	0.000408366
0.000207455	0.00037202	0.000388128
0.000204563	0.000379168	0.000380954
0.000184046	0.000410523	0.000341569
0.000165734	0.000416449	0.000350871
9.78477e-05	0.00042671	0.000398021
9.49055e-05	0.000430471	0.000384955
6.03638e-05	0.00043699	0.0001786
6.31476e-05	0.000430724	0.000182888
0.00015987	0.000101964	0.000398139
0.000165028	0.0001028	0.000397789
0.000160038	0.000103441	0.00039541
0.000150419	0.000102743	0.000396518
0.000146042	0.000102677	0.000397629
8.30286e-05	9.9197e-05	0.00038918
8.16688e-05	9.77443e-05	0.000380588
6.01182e-05	7.09793e-05	0.000167474
6.03971e-05	7.09529e-05	0.000168331
5.8514e-05	7.07311e-05	0.00016843
8.30689e-05	7.08299e-05	0.00015445
0.000156153	5.77824e-05	0.000136326
0.00015685	5.86099e-05	0.000133619
0.00016359	6.84575e-05	0.00011223
0.000179993	8.72438e-05	7.43137e-05
0.000179707	8.72394e-05	7.46056e-05
0.000179544	8.68442e-05	7.11798e-05
0.000179605	8.44444e-05	5.30929e-05
0.000175264	8.45038e-05	6.69556e-05
0.000409787	0.000166599	0.000142631
0.000411451	0.000176539	0.00011981
0.000412964	0.00017464	0.000122674
0.000410888	0.00017665	0.000118521
0.000415596	0.000179617	0.000107611
0.000415296	0.000166489	0.000135812
0.000416195	0.000147341	0.000172006
0.000439495	7.78833e-05	0.000252597
0.000436286	8.87855e-05	0.000259702
0.000357535	0.00024014	0.000353893
0.000360626	0.000236527	0.000349263
0.000369936	0.000230546	0.000343883
0.000371731	0.000228211	0.000341434
