# Supplementary material for: Implementing in-situ self-organizing maps with memristor crossbar arrays for data mining and optimization
Source: Nat Commun. 2022 Apr 28;13:2289. doi: 10.1038/s41467-022-29411-4 (PMC9051161; doi:10.1038/s41467-022-29411-4)
Supplement: Supplementary file 3 — Source data [file 41467_2022_29411_MOESM3_ESM.zip › Supplementary data/fig.4/fig.4d.xlsx]

## Sheet: Sheet1
0.5808	0.58762	0.85428	0.6055	0.57093	0.87672
0.41491	0.74404	0.77626	0.42856	0.73598	0.79237
0.33147	0.8329	0.70174	0.38086	0.83064	0.68195
0.18981	0.86094	0.76991	0.2009	0.86627	0.83248
0.12073	0.87398	0.3572	0.12148	0.88748	0.35199
0.30084	0.20549	0.79304	0.33463	0.20887	0.80607
0.16606	0.19839	0.77836	0.16737	0.20004	0.79252
0.12079	0.14191	0.33666	0.11854	0.14428	0.33872
0.3137	0.11722	0.26724	0.31299	0.11727	0.2751
0.35921	0.16889	0.10619	0.36354	0.17792	0.15589
0.35921	0.16889	0.10619	0.32863	0.15851	0.10054
0.83119	0.35923	0.21522	0.83148	0.37113	0.19804
0.83059	0.33298	0.27162	0.83069	0.31895	0.32264
0.87257	0.17757	0.5194	0.89944	0.1367	0.49295
0.73987	0.46109	0.68777	0.75315	0.45322	0.67918
0.5808	0.58762	0.85428	0.6055	0.57093	0.87672
