# Supplementary material for: Implementing in-situ self-organizing maps with memristor crossbar arrays for data mining and optimization
Source: Nat Commun. 2022 Apr 28;13:2289. doi: 10.1038/s41467-022-29411-4 (PMC9051161; doi:10.1038/s41467-022-29411-4)
Supplement: Supplementary file 3 — Source data [file 41467_2022_29411_MOESM3_ESM.zip › Supplementary data/SI/figS3 result of IRIS.xlsx]

## Sheet: Sheet1
IRIS data			Weight map
0.57536	0.38986	0.14638	0.63536	0.31285	0.50283
0.55217	0.33188	0.14638	0.64752	0.31731	0.51622
0.52899	0.35507	0.13478	0.65797	0.32067	0.53835
0.51739	0.34348	0.15797	0.67965	0.32143	0.57795
0.56377	0.40145	0.14638	0.70581	0.327	0.62505
0.61014	0.43623	0.18116	0.73091	0.34003	0.65312
0.51739	0.37826	0.14638	0.78473	0.34391	0.67686
0.56377	0.37826	0.15797	0.83576	0.34161	0.69675
0.4942	0.32029	0.14638	0.63467	0.30518	0.4901
0.55217	0.34348	0.15797	0.64431	0.30852	0.50704
0.61014	0.41304	0.15797	0.65463	0.30892	0.52604
0.54058	0.37826	0.16957	0.67897	0.30703	0.5571
0.54058	0.33188	0.14638	0.70352	0.31424	0.59766
0.48261	0.33188	0.11159	0.72559	0.33285	0.62884
0.65652	0.44783	0.12319	0.76138	0.34275	0.64529
0.64493	0.4942	0.15797	0.80471	0.34286	0.66691
0.61014	0.43623	0.13478	0.62509	0.29004	0.46341
0.57536	0.38986	0.14638	0.64065	0.2989	0.48936
0.64493	0.42464	0.18116	0.66191	0.29894	0.51253
0.57536	0.42464	0.15797	0.68635	0.29612	0.5294
0.61014	0.37826	0.18116	0.70175	0.30245	0.5514
0.57536	0.41304	0.15797	0.72074	0.32739	0.58737
0.51739	0.40145	0.1	0.74195	0.34257	0.60225
0.57536	0.36667	0.18116	0.7652	0.34155	0.61195
0.54058	0.37826	0.20435	0.61227	0.26971	0.4289
0.56377	0.33188	0.16957	0.63136	0.28271	0.44663
0.56377	0.37826	0.16957	0.66389	0.29	0.47471
0.58696	0.38986	0.15797	0.68741	0.28931	0.49673
0.58696	0.37826	0.14638	0.69708	0.29784	0.51315
0.52899	0.35507	0.16957	0.71789	0.32219	0.54322
0.54058	0.34348	0.16957	0.74538	0.33438	0.56011
0.61014	0.37826	0.15797	0.75833	0.33337	0.56115
0.58696	0.45942	0.15797	0.59007	0.26537	0.38151
0.62174	0.47101	0.14638	0.60662	0.29012	0.37758
0.55217	0.34348	0.15797	0.63836	0.30575	0.40049
0.56377	0.35507	0.12319	0.66587	0.30696	0.43694
0.62174	0.38986	0.13478	0.68194	0.31383	0.46911
0.55217	0.34348	0.15797	0.71344	0.32666	0.50237
0.4942	0.33188	0.13478	0.74815	0.33114	0.53037
0.57536	0.37826	0.15797	0.75816	0.32997	0.53741
0.56377	0.38986	0.13478	0.55906	0.31613	0.26869
0.5058	0.25072	0.13478	0.56395	0.34718	0.24524
0.4942	0.35507	0.13478	0.587	0.35453	0.25185
0.56377	0.38986	0.16957	0.61451	0.35764	0.27573
0.57536	0.42464	0.20435	0.63791	0.36104	0.32809
0.54058	0.33188	0.14638	0.67844	0.36121	0.39675
0.57536	0.42464	0.16957	0.72769	0.34878	0.48355
0.51739	0.35507	0.14638	0.74475	0.34215	0.51947
0.59855	0.41304	0.15797	0.54522	0.35884	0.19153
0.56377	0.36667	0.14638	0.54946	0.37395	0.19234
0.79565	0.35507	0.52899	0.56608	0.37746	0.18086
0.72609	0.35507	0.5058	0.58696	0.38445	0.17105
0.78406	0.34348	0.55217	0.59907	0.40106	0.18324
0.62174	0.25072	0.44783	0.62067	0.41809	0.21829
0.73768	0.3087	0.51739	0.66346	0.40704	0.31002
0.64493	0.3087	0.5058	0.707	0.38015	0.41902
0.71449	0.36667	0.52899	0.54412	0.35843	0.16956
0.55217	0.26232	0.36667	0.55244	0.37471	0.1743
0.74928	0.32029	0.51739	0.56601	0.37949	0.16373
0.58696	0.2971	0.43623	0.58016	0.38871	0.15551
0.56377	0.21594	0.38986	0.59247	0.41039	0.15562
0.66812	0.33188	0.47101	0.60487	0.43527	0.16057
0.67971	0.23913	0.44783	0.62141	0.44558	0.18554
0.6913	0.32029	0.52899	0.65521	0.43113	0.25599
0.63333	0.32029	0.40145
0.76087	0.34348	0.4942
0.63333	0.33188	0.5058
0.65652	0.2971	0.45942
0.7029	0.23913	0.5058
0.63333	0.27391	0.43623
0.66812	0.35507	0.54058
0.6913	0.3087	0.44783
0.71449	0.27391	0.55217
0.6913	0.3087	0.52899
0.72609	0.32029	0.48261
0.74928	0.33188	0.4942
0.77246	0.3087	0.54058
0.76087	0.33188	0.56377
0.67971	0.32029	0.5058
0.64493	0.28551	0.38986
0.62174	0.26232	0.42464
0.62174	0.26232	0.41304
0.65652	0.2971	0.43623
0.67971	0.2971	0.57536
0.61014	0.33188	0.5058
0.67971	0.37826	0.5058
0.76087	0.34348	0.52899
0.71449	0.25072	0.4942
0.63333	0.33188	0.45942
0.62174	0.27391	0.44783
0.62174	0.28551	0.4942
0.6913	0.33188	0.51739
0.65652	0.28551	0.44783
0.56377	0.25072	0.36667
0.63333	0.2971	0.47101
0.64493	0.33188	0.47101
0.64493	0.32029	0.47101
0.7029	0.32029	0.48261
0.57536	0.27391	0.33188
0.64493	0.3087	0.45942
0.71449	0.36667	0.67971
0.65652	0.2971	0.57536
0.80725	0.33188	0.66812
0.71449	0.32029	0.63333
0.73768	0.33188	0.65652
0.86522	0.33188	0.74928
0.55217	0.27391	0.5058
0.83043	0.32029	0.71449
0.76087	0.27391	0.65652
0.81884	0.40145	0.6913
0.73768	0.35507	0.57536
0.72609	0.2971	0.59855
0.77246	0.33188	0.62174
0.64493	0.27391	0.56377
0.65652	0.3087	0.57536
0.72609	0.35507	0.59855
0.73768	0.33188	0.62174
0.87681	0.42464	0.76087
0.87681	0.28551	0.78406
0.67971	0.23913	0.56377
0.78406	0.35507	0.64493
0.63333	0.3087	0.55217
0.87681	0.3087	0.76087
0.71449	0.2971	0.55217
0.76087	0.36667	0.64493
0.81884	0.35507	0.67971
0.7029	0.3087	0.54058
0.6913	0.33188	0.55217
0.72609	0.3087	0.63333
0.81884	0.33188	0.65652
0.84203	0.3087	0.6913
0.9	0.42464	0.72609
0.72609	0.3087	0.63333
0.71449	0.3087	0.57536
0.6913	0.28551	0.63333
0.87681	0.33188	0.6913
0.71449	0.37826	0.63333
0.72609	0.34348	0.62174
0.67971	0.33188	0.54058
0.78406	0.34348	0.61014
0.76087	0.34348	0.63333
0.78406	0.34348	0.57536
0.65652	0.2971	0.57536
0.77246	0.35507	0.66812
0.76087	0.36667	0.64493
0.76087	0.33188	0.58696
0.71449	0.27391	0.56377
0.73768	0.33188	0.58696
0.7029	0.37826	0.61014
0.66812	0.33188	0.57536
