# Supplementary material for: Implementing in-situ self-organizing maps with memristor crossbar arrays for data mining and optimization
Source: Nat Commun. 2022 Apr 28;13:2289. doi: 10.1038/s41467-022-29411-4 (PMC9051161; doi:10.1038/s41467-022-29411-4)
Supplement: Supplementary file 3 — Source data [file 41467_2022_29411_MOESM3_ESM.zip › Supplementary data/SI/figS9.xlsx]

## Sheet: Sheet1
0.54254	0.71016	0.30594	0.74387	0.34348	0.7756	0.2504	0.29999	0.2269	0.26581	0.29602	0.2124	0.27298	0.20538	0.40741	0.3006	0.39063	0.28793	0.46097	0.2475	0.41748	0.24551	0.03059	0.02475	0.02982	0.06883
0.76301	0.25888	0.30594	0.76843	0.30884	0.77667	0.3064	0.63538	0.2861	0.25894	0.28442	0.30991	0.31891	0.20691	0.35583	0.31921	0.37033	0.30502	0.43167	0.31891	0.43198	0.22247	0.03284	0.03189	0.0278	0.07208
0.30119	0.61148	0.30594	0.78979	0.33371	0.77545	0.30106	0.63385	0.25085	0.31403	0.26154	0.24414	0.24902	0.18478	0.26535	0.2182	0.3714	0.22964	0.42572	0.2977	0.35446	0.27771	0.02788	0.02977	0.03253	0.0701
0.61664	0.37007	0.30594	0.75714	0.18661	0.77774	0.2446	0.68161	0.29633	0.61279	0.26215	0.28427	0.17624	0.19302	0.22858	0.22141	0.36255	0.31113	0.34973	0.33127	0.36606	0.31998	0.03326	0.03313	0.03047	0.06728
0.37919	0.35081	0.30594	0.84686	0.35751	0.82855	0.32684	0.73532	0.2977	0.67474	0.25925	0.2977	0.26443	0.19699	0.24994	0.16647	0.34302	0.26993	0.36331	0.3418	0.37949	0.32822	0.03851	0.03418	0.05356	0.03329
0.77268	0.14002	0.30594	0.81085	0.37689	0.78522	0.35034	0.73914	0.31418	0.74875	0.24109	0.40115	0.30533	0.29678	0.23453	0.18417	0.37689	0.24704	0.33295	0.29404	0.34653	0.33157	0.03767	0.0294	0.0728	0.01991
0.45681	0.30158	0.30594	0.80872	0.43488	0.80917	0.33585	0.80414	0.29083	0.78842	0.31815	0.37399	0.27206	0.25894	0.21713	0.24063	0.22232	0.19409	0.35034	0.29816	0.33371	0.28854	0.04645	0.02982	0.0737	0.05771
0.80382	0.79918	0.30594	0.66528	0.50217	0.80795	0.36682	0.50507	0.3653	0.80063	0.34973	0.70389	0.34195	0.55618	0.30106	0.29938	0.30273	0.25787	0.25116	0.27802	0.2272	0.16479	0.05002	0.0278	0.06384	0.04657
0.26824	0.15809	0.30594	0.77332	0.52658	0.54977	0.37827	0.83618	0.33936	0.79483	0.36194	0.74463	0.32196	0.64285	0.29465	0.32959	0.38651	0.31616	0.31998	0.32532	0.25085	0.17487	0.05276	0.03253	0.0762	0.06187
0.36775	0.8713	0.30594	0.77301	0.37582	0.8165	0.4274	0.82199	0.39566	0.78461	0.31479	0.78857	0.31876	0.62317	0.28351	0.61981	0.24521	0.30045	0.24384	0.30472	0.24094	0.18768	0.04959	0.03047	0.0744	0.06464
		0.30594	0.76477	0.48889	0.82031	0.53909	0.8255	0.42389	0.54367	0.34973	0.76706	0.38834	0.77209	0.3833	0.63675	0.39993	0.39871	0.31784	0.33295	0.25208	0.17365	0.05356	0.03329	0.03326	0.03313
		0.30594	0.66025	0.66467	0.76752	0.52765	0.76508	0.4985	0.72189	0.41763	0.80872	0.27603	0.7724	0.31891	0.67795	0.25269	0.37552	0.25101	0.19913	0.28107	0.19165	0.0728	0.01991	0.03851	0.03418
		0.30594	0.55069	0.69351	0.6279	0.53726	0.64606	0.48676	0.83069	0.48309	0.83282	0.3418	0.84442	0.34973	0.78827	0.30441	0.36438	0.29816	0.57709	0.26199	0.54337	0.0737	0.05771	0.03767	0.0294
		0.30594	0.58487	0.70847	0.62271	0.71899	0.74936	0.50842	0.58945	0.5101	0.82535	0.37537	0.7016	0.354	0.52643	0.42191	0.64697	0.30228	0.4657	0.28748	0.60944	0.06384	0.04657	0.04645	0.02982
		0.30594	0.5014	0.74844	0.57388	0.71487	0.73288	0.72647	0.74356	0.52399	0.80994	0.38696	0.80032	0.35156	0.56427	0.39612	0.77744	0.3717	0.61874	0.30884	0.62408	0.0762	0.06187	0.05002	0.0278
		0.30594	0.48767	0.73471	0.59204	0.72327	0.72845	0.73303	0.77286	0.51315	0.79819	0.41168	0.80215	0.41199	0.56183	0.34256	0.77805	0.33936	0.64636	0.28656	0.62958	0.0744	0.06464	0.05276	0.03253
		0.30594	0.50247	0.67322	0.57449	0.71396	0.70923	0.75912	0.6488	0.49286	0.80978	0.45273	0.83633	0.37033	0.82077	0.34454	0.86594	0.34607	0.77438	0.33203	0.77194	0.07394	0.07744	0.08504	0.07208
		0.30594	0.21851	0.73288	0.56198	0.72952	0.52002	0.73654	0.66071	0.70648	0.76477	0.63004	0.71747	0.43213	0.79926	0.33691	0.83298	0.3537	0.85999	0.38284	0.87402	0.07208	0.086	0.08575	0.0701
		0.30594	0.26138	0.66452	0.28046	0.76187	0.53024	0.51559	0.46127	0.7016	0.74692	0.61142	0.7077	0.45334	0.80429	0.36392	0.84488	0.354	0.85037	0.37384	0.85938	0.0701	0.08504	0.07813	0.06728
		0.30594	0.23163	0.71609	0.25543	0.73776	0.39597	0.77011	0.2417	0.75531	0.61264	0.54611	0.7579	0.57434	0.72464	0.40497	0.78018	0.31647	0.85754	0.34012	0.8783	0.06728	0.08575	0.07085	0.06735
		0.30594	0.23956	0.6575	0.20981	0.7341	0.2211	0.75317	0.21881	0.76904	0.57877	0.72021	0.75226	0.53146	0.6839	0.38986	0.80261	0.41779	0.78125	0.39963	0.82581	0.06735	0.07813	0.06552	0.05257
		0.30594	0.27206	0.72113	0.23468	0.7634	0.24796	0.74005	0.23163	0.7373	0.24323	0.80292	0.72098	0.71243	0.6424	0.54611	0.7428	0.55664	0.70847	0.53741	0.61478	0.05257	0.07085	0.06883	0.05394
		0.30594	0.25955	0.69565	0.22781	0.67047	0.18234	0.75058	0.22995	0.75867	0.2449	0.77606	0.61707	0.73074	0.74814	0.63126	0.75119	0.53223	0.65521	0.55603	0.69275	0.05394	0.06552	0.07191	0.05103
		0.30594	0.29846	0.62363	0.21957	0.61691	0.23087	0.76706	0.19119	0.77454	0.22491	0.79132	0.46707	0.78918	0.75745	0.59082	0.74982	0.54367	0.68832	0.54382	0.68741	0.05103	0.06883	0.07036	0.04912
		0.30594	0.24384	0.71884	0.19836	0.76004	0.19424	0.75241	0.20782	0.78049	0.25223	0.73685	0.51773	0.78079	0.71259	0.74097	0.78873	0.5687	0.71915	0.569	0.71609	0.04912	0.07191	0.07973	0.04797
		0.30594	0.26291	0.51773	0.19394	0.73883	0.23331	0.75211	0.23788	0.76935	0.2005	0.77087	0.5101	0.74692	0.49438	0.7048	0.75455	0.78461	0.70358	0.76691	0.72418	0.04797	0.07036	0.07715	0.03758
		0.30594	0.2597	0.51895	0.33524	0.70206	0.28488	0.76767	0.1825	0.78018	0.26382	0.71976	0.33432	0.78613	0.57907	0.77972	0.74158	0.52933	0.79727	0.78903	0.80231	0.03758	0.07973	0.07744	0.02205
		0.30594	0.27344	0.51025	0.23712	0.65094	0.21072	0.63171	0.21713	0.75653	0.20554	0.75989	0.20828	0.73944	0.48935	0.78339	0.59769	0.79575	0.77148	0.79758	0.75043	0.03334	0.07715	0.07559	0.01517
		0.30594	0.21072	0.52536	0.2597	0.56473	0.25345	0.68527	0.23849	0.77774	0.1532	0.77057	0.18585	0.77911	0.20828	0.78247	0.55222	0.80093	0.77438	0.77896	0.77209	0.03078	0.07744	0.03334	0.02318
		0.30594	0.21179	0.51056	0.22797	0.47043	0.31357	0.70679	0.2446	0.63675	0.19623	0.73563	0.18585	0.76111	0.23636	0.78842	0.53558	0.79773	0.75592	0.81299	0.75211	0.0314	0.07559	0.03078	0.01689
		0.30594	0.21286	0.41214	0.33463	0.51575	0.29907	0.70114	0.24506	0.73914	0.20782	0.7724	0.1828	0.78201	0.17365	0.7959	0.53238	0.74768	0.26672	0.77194	0.25497	0.02979	0.02951	0.0314	0.07559
		0.30594	0.2446	0.41336	0.30716	0.44464	0.31296	0.67596	0.25467	0.65186	0.22232	0.7634	0.19913	0.75073	0.22217	0.78003	0.23331	0.63461	0.24078	0.75134	0.23315	0.02951	0.02429	0.02979	0.02667
		0.30594	0.36316	0.37476	0.32272	0.40604	0.34164	0.49393	0.32455	0.69077	0.16647	0.72189	0.21393	0.56961	0.17807	0.61707	0.31876	0.74646	0.32806	0.75394	0.25879	0.02429	0.02734	0.02951	0.02408
		0.30594	0.62378	0.32883	0.31097	0.39993	0.39764	0.51163	0.30045	0.70206	0.34531	0.71442	0.41412	0.7663	0.30792	0.12054	0.21027	0.76706	0.38895	0.12024	0.35217	0.02734	0.01643	0.02429	0.03281
		0.30594	0.14542	0.30563	0.21271	0.39017	0.26047	0.4895	0.28992	0.55252	0.3331	0.59341	0.35324	0.72144	0.21225	0.76843	0.17868	0.75455	0.16754	0.75256	0.19485	0.01643	0.01563	0.02951	0.01624
		0.30594	0.1358	0.31403	0.23041	0.40253	0.30746	0.42999	0.31158	0.52261	0.30914	0.58838	0.37949	0.70938	0.23026	0.76401	0.16296	0.75882	0.15045	0.76111	0.15976	0.01563	0.01505	0.02429	0.01625
		0.30594	0.31189	0.3479	0.29099	0.37735	0.32928	0.43396	0.37155	0.4982	0.37155	0.58395	0.34012	0.69656	0.39139	0.71808	0.40512	0.755	0.16235	0.78293	0.15167	0.02205	0.01624	0.02734	0.02153
		0.30594	0.13016	0.27985	0.20615	0.3273	0.2153	0.40375	0.25208	0.45395	0.30228	0.495	0.30426	0.60837	0.33478	0.71533	0.2298	0.7576	0.16251	0.76401	0.13687	0.01517	0.01625	0.01643	0.02759
		0.30594	0.24216	0.19775	0.23148	0.29892	0.2301	0.36835	0.26855	0.4454	0.27481	0.4866	0.33401	0.55908	0.35858	0.70587	0.21133	0.71915	0.2153	0.70374	0.21637	0.02318	0.02153	0.01563	0.03664
		0.30594	0.2565	0.27039	0.26764	0.29175	0.22049	0.33478	0.19379	0.42923	0.2977	0.44403	0.29724	0.41397	0.27344	0.59341	0.35583	0.61005	0.27588	0.59784	0.33264	0.01689	0.02759	0.03664	0.03464
		0.30594	0.31036	0.2832	0.31815	0.24628	0.19592	0.34775	0.22827	0.41687	0.25116	0.43045	0.31158	0.49515	0.29022	0.58365	0.34485	0.62729	0.36636	0.61676	0.36133	0.01736	0.03664	0.03464	0.03302
		0.30594	0.42084	0.25208	0.30762	0.26245	0.20004	0.28534	0.18707	0.41443	0.28442	0.40573	0.27649	0.40085	0.28183	0.5452	0.33752	0.61111	0.34637	0.61188	0.35461	0.02403	0.03464	0.03302	0.01736
		0.30594	0.54688	0.28885	0.33401	0.26398	0.23148	0.29266	0.19836	0.40588	0.28732	0.41611	0.32059	0.42419	0.27176	0.52322	0.31067	0.57831	0.3302	0.56793	0.36499	0.02504	0.03302	0.02469	0.02403
		0.26047	0.52063	0.25421	0.30334	0.27084	0.30457	0.26764	0.2037	0.2269	0.19958	0.38528	0.2887	0.43396	0.26489	0.46844	0.31494	0.43976	0.24689	0.43518	0.30121	0.02605	0.02469	0.03084	0.02504
		0.30807	0.66208	0.31219	0.62271	0.27115	0.28442	0.2507	0.20615	0.31876	0.2066	0.3096	0.25848	0.3923	0.25848	0.45822	0.28763	0.44937	0.30838	0.44022	0.31067	0.03081	0.03084	0.01643	0.02605
																								--
																								--
